# Supplementary material for: Bis(2-dimethylamino-1,10-phenanthroline-κ2 N,N′)bis­(thio­cyanato-κN)nickel(II) methanol disolvate
Source: Acta Crystallogr Sect E Struct Rep Online. 2008 May 3;64(Pt 6):m769. doi: 10.1107/S1600536808011811 (PMC2961583; doi:10.1107/S1600536808011811)
Supplement: Supplementary file 1 [file e-64-0m769-sup1.cif]

##############################################################################
###                                                                        ###
###        Electronic paper (Acta Crystallographica Section E)             ###
###                                                                        ###
##############################################################################
#                                                                            #
# This CIF contains the data in a paper accepted for publication in Acta     #
# Crystallographica Section E. It conforms to the requirements of Notes      #
# for Authors for Section E, and has been peer reviewed under the auspices   #
# of the IUCr Commission on Journals.                                        #
#                                                                            #
# Full details of the Crystallographic Information File format               #
# are given in the paper "The Crystallographic Information File (CIF):       #
# a New Standard Archive File for Crystallography" by S. R. Hall, F. H.      #
# Allen and I. D. Brown [Acta Cryst. (1991), A47, 655-685].                  #
#                                                                            #
# The current version of the core CIF dictionary is obtainable from          #
# ftp://ftp.iucr.org/pub/cif_core.dic. The current version number is 2.4.    #
#                                                                            #
# Software is freely available for graphical display of the structure(s) in  #
# this CIF.  For information consult the CIF home page http://www.iucr.org/  #
# cif/home.html                                                              #
#                                                                            #
# This file may be used for bona fide research purposes within the           #
# scientific community so long as proper attribution is given to the journal # 
# article from which it was obtained.                                        #
#                                                                            #
##############################################################################
                                             
data_I
_audit_creation_method     SHELXL-97
_chemical_name_systematic
;
Bis(2-dimethylamino-1,10-phenanthroline-\k^2^N,N')bis(thiocyanato-
\kN)nickel(II)
methanol disolvate
;
_chemical_name_common     ?
_chemical_formula_moiety     'C30 H26 N8 Ni S2, 2(C H4 O)'
_chemical_formula_sum     'C32 H34 N8 Ni O2 S2'
_chemical_formula_iupac     '[Ni (N C S)2 (C14 H13 N3)2], 2C H4 O'
_chemical_formula_weight     685.50
_chemical_melting_point     ?
_symmetry_cell_setting     'Monoclinic'
_symmetry_space_group_name_H-M     'C 2/c  '
_symmetry_space_group_name_Hall     '-C 2yc'
loop_
    _symmetry_equiv_pos_as_xyz
    'x, y, z'
    '-x, y, -z+1/2'
    'x+1/2, y+1/2, z'
    '-x+1/2, y+1/2, -z+1/2'
    '-x, -y, -z'
    'x, -y, z-1/2'
    '-x+1/2, -y+1/2, -z'
    'x+1/2, -y+1/2, z-1/2'
_cell_length_a     19.573(3)
_cell_length_b     11.452(3)
_cell_length_c     16.338(3)
_cell_angle_alpha     90.00
_cell_angle_beta     117.693(4)
_cell_angle_gamma     90.00
_cell_volume     3242.6(10)
_cell_formula_units_Z     4
_cell_measurement_reflns_used     3100
_cell_measurement_theta_min     2.3503
_cell_measurement_theta_max     27.816
_cell_measurement_temperature     298(2)
_exptl_crystal_description     block
_exptl_crystal_colour     green
_exptl_crystal_size_max     0.31
_exptl_crystal_size_mid     0.24
_exptl_crystal_size_min     0.21
_exptl_crystal_density_diffrn     1.404
_exptl_crystal_density_meas     ?
_exptl_crystal_density_method     'not measured'
_exptl_crystal_F_000     1432
_exptl_absorpt_coefficient_mu     0.770
_exptl_absorpt_correction_type     multi-scan
_exptl_absorpt_process_details     '(SADABS; Sheldrick, 1996)'
_exptl_absorpt_correction_T_min     0.7962
_exptl_absorpt_correction_T_max     0.8550
_exptl_special_details
;
;
_diffrn_ambient_temperature     298(2)
_diffrn_radiation_type     MoK\a
_diffrn_radiation_wavelength     0.71073
_diffrn_radiation_source     'fine-focus sealed tube'
_diffrn_radiation_monochromator     graphite
_diffrn_measurement_device_type     'Bruker SMART APEX CCD'
_diffrn_measurement_method     '\f and \w'
_diffrn_detector_area_resol_mean     ?
_diffrn_reflns_number     8459
_diffrn_reflns_av_R_equivalents     0.0298
_diffrn_reflns_av_sigmaI/netI     0.0348
_diffrn_reflns_theta_min     2.13
_diffrn_reflns_theta_max     25.68
_diffrn_reflns_theta_full     25.68
_diffrn_measured_fraction_theta_max     0.995
_diffrn_measured_fraction_theta_full     0.995
_diffrn_reflns_limit_h_min     -18
_diffrn_reflns_limit_h_max     23
_diffrn_reflns_limit_k_min     -12
_diffrn_reflns_limit_k_max     13
_diffrn_reflns_limit_l_min     -19
_diffrn_reflns_limit_l_max     19
_diffrn_standards_number     ?
_diffrn_standards_interval_count     ?
_diffrn_standards_interval_time     ?
_diffrn_standards_decay_%     ?
_refine_special_details
;
Refinement of <i>F</i>^2^ against ALL reflections. The weighted <i>R</i>-factor
<i>wR</i> and goodness of fit <i>S</i> are based on <i>F</i>^2^, conventional
<i>R</i>-factors <i>R</i> are based on <i>F</i>, with <i>F</i> set to zero for
negative <i>F</i>^2^. The threshold expression of <i>F</i>^2^ >
\s(<i>F</i>^2^) is used only for calculating <i>R</i>-factors(gt) <i>etc</i>.
and is not relevant to the choice of reflections for refinement.
<i>R</i>-factors based on <i>F</i>^2^ are statistically about twice as large
as those based on <i>F</i>, and <i>R</i>- factors based on ALL data will be
even larger.
;
_reflns_number_total     3064
_reflns_number_gt     2668
_reflns_threshold_expression     I>2\s(I)
_refine_ls_structure_factor_coef     Fsqd
_refine_ls_matrix_type     full
_refine_ls_R_factor_all     0.0475
_refine_ls_R_factor_gt     0.0409
_refine_ls_wR_factor_gt     0.0960
_refine_ls_wR_factor_ref     0.0995
_refine_ls_goodness_of_fit_ref     1.047
_refine_ls_restrained_S_all     1.047
_refine_ls_number_reflns     3064
_refine_ls_number_parameters     210
_refine_ls_number_restraints     0
_refine_ls_hydrogen_treatment     constr
_refine_ls_weighting_scheme     calc
_refine_ls_weighting_details
         'calc w=1/[\s^2^(Fo^2^)+(0.0522P)^2^+2.7575P] where P=(Fo^2^+2Fc^2^)/3'
_atom_sites_solution_hydrogens     geom
_atom_sites_solution_primary     direct
_atom_sites_solution_secondary     difmap
_refine_ls_shift/su_max     0.000
_refine_ls_shift/su_mean     0.000
_refine_diff_density_max     0.520
_refine_diff_density_min     -0.267
_refine_ls_extinction_method     none
_refine_ls_extinction_coef     ?
loop_
    _atom_type_symbol
    _atom_type_description
    _atom_type_scat_dispersion_real
    _atom_type_scat_dispersion_imag
    _atom_type_scat_source
    'C' 'C' 0.0033 0.0016
                         'International Tables Vol C Tables 4.2.6.8 and 6.1.1.4'
    'H' 'H' 0.0000 0.0000
                         'International Tables Vol C Tables 4.2.6.8 and 6.1.1.4'
    'N' 'N' 0.0061 0.0033
                         'International Tables Vol C Tables 4.2.6.8 and 6.1.1.4'
    'O' 'O' 0.0106 0.0060
                         'International Tables Vol C Tables 4.2.6.8 and 6.1.1.4'
    'Ni' 'Ni' 0.3393 1.1124
                         'International Tables Vol C Tables 4.2.6.8 and 6.1.1.4'
    'S' 'S' 0.1246 0.1234
                         'International Tables Vol C Tables 4.2.6.8 and 6.1.1.4'
_computing_data_collection     'SMART (Bruker, 1997)'
_computing_cell_refinement     'SAINT (Bruker, 1997)'
_computing_data_reduction     'SAINT (Bruker, 1997)'
_computing_structure_solution     'SHELXTL (Sheldrick, 2008)'
_computing_structure_refinement     'SHELXTL (Sheldrick, 2008)'
_computing_molecular_graphics     'SHELXTL (Sheldrick, 2008)'
_computing_publication_material     'SHELXTL (Sheldrick, 2008)'
loop_
    _atom_site_type_symbol
    _atom_site_label
    _atom_site_fract_x
    _atom_site_fract_y
    _atom_site_fract_z
    _atom_site_U_iso_or_equiv
    _atom_site_adp_type
    _atom_site_calc_flag
    _atom_site_refinement_flags
    _atom_site_occupancy
    _atom_site_disorder_assembly
    _atom_site_disorder_group
    C C1 0.38579(14) -0.2002(2) 0.05726(16) 0.0324(6) Uani d . 1 . .
    H H1 0.3846 -0.2706 0.0850 0.039 Uiso calc R 1 . .
    C C2 0.33596(15) -0.1849(2) -0.03666(17) 0.0385(6) Uani d . 1 . .
    H H2 0.3033 -0.2451 -0.0711 0.046 Uiso calc R 1 . .
    C C3 0.33558(15) -0.0809(3) -0.07755(17) 0.0371(6) Uani d . 1 . .
    H H3 0.3013 -0.0688 -0.1396 0.045 Uiso calc R 1 . .
    C C4 0.38688(14) 0.0075(2) -0.02593(16) 0.0310(5) Uani d . 1 . .
    C C5 0.43824(13) -0.01749(19) 0.06749(15) 0.0248(5) Uani d . 1 . .
    C C6 0.49639(13) 0.06546(19) 0.12309(15) 0.0234(5) Uani d . 1 . .
    C C7 0.38961(16) 0.1199(2) -0.06162(17) 0.0358(6) Uani d . 1 . .
    H H7 0.3562 0.1372 -0.1231 0.043 Uiso calc R 1 . .
    C C8 0.43990(15) 0.2013(2) -0.00747(17) 0.0359(6) Uani d . 1 . .
    H H8 0.4391 0.2752 -0.0314 0.043 Uiso calc R 1 . .
    C C9 0.49437(14) 0.1764(2) 0.08600(16) 0.0296(5) Uani d . 1 . .
    C C10 0.54844(15) 0.2582(2) 0.14486(18) 0.0351(6) Uani d . 1 . .
    H H10 0.5475 0.3344 0.1248 0.042 Uiso calc R 1 . .
    C C11 0.60188(15) 0.2262(2) 0.23065(17) 0.0336(6) Uani d . 1 . .
    H H11 0.6366 0.2811 0.2701 0.040 Uiso calc R 1 . .
    C C12 0.60511(14) 0.10882(19) 0.26076(16) 0.0269(5) Uani d . 1 . .
    C C14 0.69963(14) -0.0403(2) 0.34968(18) 0.0340(6) Uani d . 1 . .
    H H14A 0.6624 -0.0934 0.3064 0.051 Uiso calc R 1 . .
    H H14B 0.7179 -0.0700 0.4113 0.051 Uiso calc R 1 . .
    H H14C 0.7422 -0.0324 0.3362 0.051 Uiso calc R 1 . .
    C C15 0.71573(17) 0.1587(2) 0.40742(18) 0.0445(7) Uani d . 1 . .
    H H15A 0.7498 0.1885 0.3851 0.067 Uiso calc R 1 . .
    H H15B 0.7455 0.1225 0.4666 0.067 Uiso calc R 1 . .
    H H15C 0.6860 0.2216 0.4135 0.067 Uiso calc R 1 . .
    C C16 0.5917(2) 0.4773(3) 0.3971(3) 0.0682(10) Uani d . 1 . .
    H H6 0.5532 0.5318 0.3577 0.096(14) Uiso calc R 1 . .
    H H9 0.5911 0.4728 0.4554 0.14(2) Uiso calc R 1 . .
    H H5 0.5809 0.4016 0.3685 0.129(19) Uiso calc R 1 . .
    C C17 0.59639(13) -0.3261(2) 0.21965(15) 0.0258(5) Uani d . 1 . .
    N N1 0.43477(11) -0.11804(16) 0.10854(12) 0.0257(4) Uani d . 1 . .
    N N2 0.55031(11) 0.03107(15) 0.20930(12) 0.0231(4) Uani d . 1 . .
    N N3 0.56731(12) -0.24797(17) 0.23466(13) 0.0290(4) Uani d . 1 . .
    N N4 0.66394(12) 0.07266(17) 0.34233(13) 0.0305(5) Uani d . 1 . .
    Ni Ni1 0.5000 -0.12186(3) 0.2500 0.02153(14) Uani d S 1 . .
    O O1 0.66464(13) 0.5147(2) 0.41138(16) 0.0681(7) Uani d . 1 . .
    H H4 0.6688 0.4940 0.3658 0.102 Uiso d R 1 . .
    S S1 0.63832(4) -0.43760(6) 0.19758(5) 0.0419(2) Uani d . 1 . .
loop_
    _atom_site_aniso_label
    _atom_site_aniso_U_11
    _atom_site_aniso_U_22
    _atom_site_aniso_U_33
    _atom_site_aniso_U_12
    _atom_site_aniso_U_13
    _atom_site_aniso_U_23
    C1 0.0360(14) 0.0320(13) 0.0322(12) -0.0045(11) 0.0184(11) -0.0052(10)
    C2 0.0362(15) 0.0467(15) 0.0341(13) -0.0091(12) 0.0177(12) -0.0138(12)
    C3 0.0300(14) 0.0549(16) 0.0236(12) 0.0040(12) 0.0102(11) -0.0049(11)
    C4 0.0321(14) 0.0406(14) 0.0246(12) 0.0092(11) 0.0167(11) 0.0005(10)
    C5 0.0283(12) 0.0275(12) 0.0239(11) 0.0060(10) 0.0166(10) 0.0002(9)
    C6 0.0283(12) 0.0245(11) 0.0247(11) 0.0056(9) 0.0186(10) 0.0020(9)
    C7 0.0413(15) 0.0440(15) 0.0242(12) 0.0139(12) 0.0170(11) 0.0085(11)
    C8 0.0494(17) 0.0318(13) 0.0339(13) 0.0151(12) 0.0256(13) 0.0133(11)
    C9 0.0392(14) 0.0246(12) 0.0341(12) 0.0067(10) 0.0247(12) 0.0048(10)
    C10 0.0466(16) 0.0217(12) 0.0459(15) 0.0021(11) 0.0291(13) 0.0050(11)
    C11 0.0412(15) 0.0265(13) 0.0379(14) -0.0066(11) 0.0225(12) -0.0033(10)
    C12 0.0316(13) 0.0272(12) 0.0286(12) -0.0013(10) 0.0195(10) -0.0027(9)
    C14 0.0272(13) 0.0349(13) 0.0392(14) 0.0001(10) 0.0148(11) 0.0060(11)
    C15 0.0419(16) 0.0427(16) 0.0365(14) -0.0094(13) 0.0078(13) -0.0080(12)
    C16 0.060(2) 0.059(2) 0.093(3) -0.0081(18) 0.041(2) 0.012(2)
    C17 0.0264(12) 0.0272(12) 0.0234(11) 0.0000(10) 0.0112(10) 0.0046(9)
    N1 0.0286(11) 0.0259(10) 0.0239(9) 0.0002(8) 0.0134(8) -0.0030(8)
    N2 0.0269(10) 0.0217(9) 0.0255(9) 0.0008(8) 0.0162(8) -0.0003(7)
    N3 0.0375(12) 0.0237(10) 0.0282(10) 0.0038(9) 0.0174(9) 0.0018(8)
    N4 0.0307(11) 0.0285(10) 0.0285(10) -0.0030(9) 0.0105(9) -0.0001(8)
    Ni1 0.0277(2) 0.0178(2) 0.0207(2) 0.000 0.01265(18) 0.000
    O1 0.0449(13) 0.0956(18) 0.0573(14) 0.0003(12) 0.0182(11) 0.0297(13)
    S1 0.0482(4) 0.0367(4) 0.0449(4) 0.0161(3) 0.0250(3) 0.0006(3)
_geom_special_details
;
All e.s.d.'s (except the e.s.d. in the dihedral angle between two l.s. planes)
are estimated using the full covariance matrix. The cell e.s.d.'s are taken
into account individually in the estimation of e.s.d.'s in distances, angles
and torsion angles; correlations between e.s.d.'s in cell parameters are only
used when they are defined by crystal symmetry. An approximate (isotropic)
treatment of cell e.s.d.'s is used for estimating e.s.d.'s involving l.s.
planes.
;
loop_
    _geom_bond_atom_site_label_1
    _geom_bond_atom_site_label_2
    _geom_bond_site_symmetry_2
    _geom_bond_distance
    _geom_bond_publ_flag
    C1 N1 . 1.326(3) ?
    C1 C2 . 1.395(3) ?
    C1 H1 . 0.9300 ?
    C2 C3 . 1.364(4) ?
    C2 H2 . 0.9300 ?
    C3 C4 . 1.399(4) ?
    C3 H3 . 0.9300 ?
    C4 C5 . 1.413(3) ?
    C4 C7 . 1.424(4) ?
    C5 N1 . 1.350(3) ?
    C5 C6 . 1.436(3) ?
    C6 N2 . 1.368(3) ?
    C6 C9 . 1.400(3) ?
    C7 C8 . 1.346(4) ?
    C7 H7 . 0.9300 ?
    C8 C9 . 1.427(3) ?
    C8 H8 . 0.9300 ?
    C9 C10 . 1.406(3) ?
    C10 C11 . 1.353(4) ?
    C10 H10 . 0.9300 ?
    C11 C12 . 1.422(3) ?
    C11 H11 . 0.9300 ?
    C12 N2 . 1.346(3) ?
    C12 N4 . 1.359(3) ?
    C14 N4 . 1.449(3) ?
    C14 H14A . 0.9600 ?
    C14 H14B . 0.9600 ?
    C14 H14C . 0.9600 ?
    C15 N4 . 1.458(3) ?
    C15 H15A . 0.9600 ?
    C15 H15B . 0.9600 ?
    C15 H15C . 0.9600 ?
    C16 O1 . 1.402(4) ?
    C16 H6 . 0.9600 ?
    C16 H9 . 0.9600 ?
    C16 H5 . 0.9600 ?
    C17 N3 . 1.146(3) ?
    C17 S1 . 1.646(2) ?
    N1 Ni1 . 2.0569(19) y
    N2 Ni1 . 2.2556(18) y
    N3 Ni1 . 2.047(2) y
    Ni1 N3 2_655 2.047(2) ?
    Ni1 N1 2_655 2.0569(19) ?
    Ni1 N2 2_655 2.2556(18) ?
    O1 H4 . 0.8217 ?
loop_
    _geom_angle_atom_site_label_1
    _geom_angle_atom_site_label_2
    _geom_angle_atom_site_label_3
    _geom_angle_site_symmetry_1
    _geom_angle_site_symmetry_3
    _geom_angle
    _geom_angle_publ_flag
    N1 C1 C2 . . 122.5(2) ?
    N1 C1 H1 . . 118.8 ?
    C2 C1 H1 . . 118.8 ?
    C3 C2 C1 . . 119.3(2) ?
    C3 C2 H2 . . 120.3 ?
    C1 C2 H2 . . 120.3 ?
    C2 C3 C4 . . 119.9(2) ?
    C2 C3 H3 . . 120.1 ?
    C4 C3 H3 . . 120.1 ?
    C3 C4 C5 . . 117.1(2) ?
    C3 C4 C7 . . 124.1(2) ?
    C5 C4 C7 . . 118.8(2) ?
    N1 C5 C4 . . 122.3(2) ?
    N1 C5 C6 . . 117.26(19) ?
    C4 C5 C6 . . 120.4(2) ?
    N2 C6 C9 . . 124.0(2) ?
    N2 C6 C5 . . 117.80(19) ?
    C9 C6 C5 . . 118.2(2) ?
    C8 C7 C4 . . 120.8(2) ?
    C8 C7 H7 . . 119.6 ?
    C4 C7 H7 . . 119.6 ?
    C7 C8 C9 . . 121.3(2) ?
    C7 C8 H8 . . 119.4 ?
    C9 C8 H8 . . 119.4 ?
    C6 C9 C10 . . 116.6(2) ?
    C6 C9 C8 . . 120.1(2) ?
    C10 C9 C8 . . 123.3(2) ?
    C11 C10 C9 . . 120.1(2) ?
    C11 C10 H10 . . 119.9 ?
    C9 C10 H10 . . 119.9 ?
    C10 C11 C12 . . 120.2(2) ?
    C10 C11 H11 . . 119.9 ?
    C12 C11 H11 . . 119.9 ?
    N2 C12 N4 . . 118.5(2) ?
    N2 C12 C11 . . 121.0(2) ?
    N4 C12 C11 . . 120.5(2) ?
    N4 C14 H14A . . 109.5 ?
    N4 C14 H14B . . 109.5 ?
    H14A C14 H14B . . 109.5 ?
    N4 C14 H14C . . 109.5 ?
    H14A C14 H14C . . 109.5 ?
    H14B C14 H14C . . 109.5 ?
    N4 C15 H15A . . 109.5 ?
    N4 C15 H15B . . 109.5 ?
    H15A C15 H15B . . 109.5 ?
    N4 C15 H15C . . 109.5 ?
    H15A C15 H15C . . 109.5 ?
    H15B C15 H15C . . 109.5 ?
    O1 C16 H6 . . 109.5 ?
    O1 C16 H9 . . 109.5 ?
    H6 C16 H9 . . 109.5 ?
    O1 C16 H5 . . 109.5 ?
    H6 C16 H5 . . 109.5 ?
    H9 C16 H5 . . 109.5 ?
    N3 C17 S1 . . 179.6(2) ?
    C1 N1 C5 . . 118.7(2) ?
    C1 N1 Ni1 . . 125.71(16) ?
    C5 N1 Ni1 . . 115.34(14) ?
    C12 N2 C6 . . 117.53(19) ?
    C12 N2 Ni1 . . 131.28(15) ?
    C6 N2 Ni1 . . 107.06(14) ?
    C17 N3 Ni1 . . 171.3(2) ?
    C12 N4 C14 . . 120.6(2) ?
    C12 N4 C15 . . 119.6(2) ?
    C14 N4 C15 . . 113.4(2) ?
    N3 Ni1 N3 2_655 . 90.27(11) y
    N3 Ni1 N1 2_655 2_655 88.63(7) ?
    N3 Ni1 N1 . 2_655 93.08(7) y
    N3 Ni1 N1 2_655 . 93.08(7) ?
    N3 Ni1 N1 . . 88.63(7) y
    N1 Ni1 N1 2_655 . 177.57(10) y
    N3 Ni1 N2 2_655 . 167.90(7) ?
    N3 Ni1 N2 . . 96.75(7) y
    N1 Ni1 N2 2_655 . 100.76(7) ?
    N1 Ni1 N2 . . 77.31(7) y
    N3 Ni1 N2 2_655 2_655 96.75(7) ?
    N3 Ni1 N2 . 2_655 167.90(7) y
    N1 Ni1 N2 2_655 2_655 77.31(7) ?
    N1 Ni1 N2 . 2_655 100.76(7) y
    N2 Ni1 N2 . 2_655 78.13(9) y
    C16 O1 H4 . . 106.5 n
loop_
    _geom_torsion_atom_site_label_1
    _geom_torsion_atom_site_label_2
    _geom_torsion_atom_site_label_3
    _geom_torsion_atom_site_label_4
    _geom_torsion_site_symmetry_1
    _geom_torsion_site_symmetry_2
    _geom_torsion_site_symmetry_3
    _geom_torsion_site_symmetry_4
    _geom_torsion
    _geom_torsion_publ_flag
    N1 C1 C2 C3 . . . . -1.8(4) ?
    C1 C2 C3 C4 . . . . 2.3(4) ?
    C2 C3 C4 C5 . . . . 1.1(4) ?
    C2 C3 C4 C7 . . . . -178.3(2) ?
    C3 C4 C5 N1 . . . . -5.3(3) ?
    C7 C4 C5 N1 . . . . 174.2(2) ?
    C3 C4 C5 C6 . . . . 175.4(2) ?
    C7 C4 C5 C6 . . . . -5.2(3) ?
    N1 C5 C6 N2 . . . . 8.4(3) ?
    C4 C5 C6 N2 . . . . -172.2(2) ?
    N1 C5 C6 C9 . . . . -171.4(2) ?
    C4 C5 C6 C9 . . . . 8.0(3) ?
    C3 C4 C7 C8 . . . . 179.1(2) ?
    C5 C4 C7 C8 . . . . -0.3(4) ?
    C4 C7 C8 C9 . . . . 2.8(4) ?
    N2 C6 C9 C10 . . . . -4.6(3) ?
    C5 C6 C9 C10 . . . . 175.2(2) ?
    N2 C6 C9 C8 . . . . 174.7(2) ?
    C5 C6 C9 C8 . . . . -5.5(3) ?
    C7 C8 C9 C6 . . . . 0.1(4) ?
    C7 C8 C9 C10 . . . . 179.4(2) ?
    C6 C9 C10 C11 . . . . 3.9(4) ?
    C8 C9 C10 C11 . . . . -175.4(2) ?
    C9 C10 C11 C12 . . . . 1.8(4) ?
    C10 C11 C12 N2 . . . . -7.5(4) ?
    C10 C11 C12 N4 . . . . 172.3(2) ?
    C2 C1 N1 C5 . . . . -2.3(4) ?
    C2 C1 N1 Ni1 . . . . 171.22(18) ?
    C4 C5 N1 C1 . . . . 5.9(3) ?
    C6 C5 N1 C1 . . . . -174.8(2) ?
    C4 C5 N1 Ni1 . . . . -168.28(17) ?
    C6 C5 N1 Ni1 . . . . 11.1(2) ?
    N4 C12 N2 C6 . . . . -173.0(2) ?
    C11 C12 N2 C6 . . . . 6.8(3) ?
    N4 C12 N2 Ni1 . . . . 33.1(3) ?
    C11 C12 N2 Ni1 . . . . -147.06(18) ?
    C9 C6 N2 C12 . . . . -0.8(3) ?
    C5 C6 N2 C12 . . . . 179.39(19) ?
    C9 C6 N2 Ni1 . . . . 158.98(18) ?
    C5 C6 N2 Ni1 . . . . -20.8(2) ?
    N2 C12 N4 C14 . . . . 41.2(3) ?
    C11 C12 N4 C14 . . . . -138.6(2) ?
    N2 C12 N4 C15 . . . . -168.5(2) ?
    C11 C12 N4 C15 . . . . 11.7(3) ?
    C1 N1 Ni1 N3 . . . 2_655 -17.9(2) ?
    C5 N1 Ni1 N3 . . . 2_655 155.82(16) ?
    C1 N1 Ni1 N3 . . . . 72.3(2) ?
    C5 N1 Ni1 N3 . . . . -113.98(16) ?
    C1 N1 Ni1 N2 . . . . 169.6(2) ?
    C5 N1 Ni1 N2 . . . . -16.74(15) ?
    C1 N1 Ni1 N2 . . . 2_655 -115.3(2) ?
    C5 N1 Ni1 N2 . . . 2_655 58.34(17) ?
    C12 N2 Ni1 N3 . . . 2_655 137.6(3) ?
    C6 N2 Ni1 N3 . . . 2_655 -18.3(4) ?
    C12 N2 Ni1 N3 . . . . -97.3(2) ?
    C6 N2 Ni1 N3 . . . . 106.84(14) ?
    C12 N2 Ni1 N1 . . . 2_655 -2.8(2) ?
    C6 N2 Ni1 N1 . . . 2_655 -158.71(14) ?
    C12 N2 Ni1 N1 . . . . 175.7(2) ?
    C6 N2 Ni1 N1 . . . . 19.77(14) ?
    C12 N2 Ni1 N2 . . . 2_655 71.63(19) ?
    C6 N2 Ni1 N2 . . . 2_655 -84.28(14) ?
loop_
    _geom_hbond_atom_site_label_D
    _geom_hbond_atom_site_label_H
    _geom_hbond_atom_site_label_A
    _geom_hbond_site_symmetry_A
    _geom_hbond_distance_DH
    _geom_hbond_distance_HA
    _geom_hbond_distance_DA
    _geom_hbond_angle_DHA
    C14 H14C S1 4_655 0.96 2.86 3.784(3) 163.0
    O1 H4 S1 1_565 0.82 2.65 3.331(2) 141.9
    C15 H15B O1 7_656 0.96 2.51 3.427(4) 160.9
data_global
_journal_date_recd_electronic     2008-04-07
_journal_date_accepted     2008-04-24
_journal_name_full     'Acta Crystallographica, Section E'
_journal_year     2008
_journal_volume     64
_journal_issue      6
_journal_page_first     m769
_journal_page_last     m769
_journal_paper_category     QM
_journal_coeditor_code     LH2613
_publ_contact_author
;
      Shi Guo Zhang
      Department of Chemistry and Chemical Engineering
      Institute of Materials Chemistry
      Binzhou University
      Binzhou 256603
      People's Republic of China
;
_publ_contact_author_email     zhangshiguo1970@yahoo.com.cn
_publ_contact_author_fax     '86 534 3190038'
_publ_contact_author_phone     '86 534 3190038'
_publ_section_title
;\
Bis(2-dimethylamino-1,10-phenanthroline-\k^2^<i>N</i>,<i>N</i>')
\bis(thiocyanato-\k<i>N</i>)nickel(II) methanol disolvate
;
loop_
    _publ_author_name
    _publ_author_address
    'Zhang, Shi Guo'
;     Department of Chemistry and Chemical Engineering
      Institute of Materials Chemistry
      Binzhou University
      Binzhou 256603
      People's Republic of China
;
    'Hu, Tai Qiu'
;     Department of Chemistry
      Shandong Normal University
      Jinan 250014
      People's Republic of China
;
    'Li, Hong'
;     Department of Chemistry and Chemical Engineering
      Institute of Materials Chemistry
      Binzhou University
      Binzhou 256603
      People's Republic of China
;
