# Supplementary material for: Bis(2-dimethylamino-1,10-phenanthroline-κ2 N,N′)bis­(thio­cyanato-κN)nickel(II) methanol disolvate
Source: Acta Crystallogr Sect E Struct Rep Online. 2008 May 3;64(Pt 6):m769. doi: 10.1107/S1600536808011811 (PMC2961583; doi:10.1107/S1600536808011811)
Supplement: Supplementary file 2 [file e-64-0m769-Isup2.hkl]

# 
# h,k,l, Fc-squared, Fo-squared, sigma(Fo-squared) and status flag 
# 
data_I
_shelx_title ' 80109B in C2/c' 
_shelx_refln_list_code          4 
_shelx_F_calc_maximum      364.31 
_exptl_crystal_F_000      1432.00 
_reflns_d_resolution_high  0.8201 
 
loop_ 
 _symmetry_equiv_pos_as_xyz 
 'x, y, z' 
 '-x, y, -z+1/2' 
 'x+1/2, y+1/2, z' 
 '-x+1/2, y+1/2, -z+1/2' 
 '-x, -y, -z' 
 'x, -y, z-1/2' 
 '-x+1/2, -y+1/2, -z' 
 'x+1/2, -y+1/2, z-1/2' 
 
_cell_length_a    19.5735 
_cell_length_b    11.4518 
_cell_length_c    16.3376 
_cell_angle_alpha  90.000 
_cell_angle_beta  117.693 
_cell_angle_gamma  90.000 
 
_shelx_F_squared_multiplier     1.000 
 
loop_ 
 _refln_index_h 
 _refln_index_k 
 _refln_index_l 
 _refln_F_squared_calc 
 _refln_F_squared_meas 
 _refln_F_squared_sigma 
 _refln_observed_status 
   2   0   0    72248.79    74971.38   1594.67 o 
   4   0   0    36135.17    37233.35    812.37 o 
   6   0   0     4628.77     4317.47    136.54 o 
   8   0   0     1625.53     1198.79     74.06 o 
  10   0   0     1216.54     1082.77     80.53 o 
  12   0   0     4999.18     4743.96    188.61 o 
  14   0   0     4337.73     3726.42    179.52 o 
  16   0   0     2713.12     2307.01    149.30 o 
  18   0   0     8538.26     8893.94    331.90 o 
  20   0   0     3063.92     3430.60    203.86 o 
   1   1   0    78811.48    85684.51    900.70 o 
   3   1   0    16583.86    18867.16    216.31 o 
   5   1   0    20955.72    20464.57    332.48 o 
   7   1   0     1243.74     1129.47     47.81 o 
   9   1   0     3016.97     2827.63     86.43 o 
  11   1   0     5095.52     5104.48    133.13 o 
  13   1   0      194.94      211.46     44.68 o 
  15   1   0      806.91      839.90     71.62 o 
  17   1   0     6036.89     6092.67    145.06 o 
  19   1   0     4655.96     4753.30    132.42 o 
  21   1   0       19.48       51.29     29.18 o 
   0   2   0    20682.98    21035.60    334.87 o 
   2   2   0     6162.42     6177.35     70.12 o 
   4   2   0     5829.61     5976.23     76.46 o 
   6   2   0    12921.80    12655.99    241.67 o 
   8   2   0      324.86      316.39     24.89 o 
  10   2   0     1360.52     1420.60     51.27 o 
  12   2   0        1.90       16.44     18.46 o 
  14   2   0      266.13      287.37     36.46 o 
  16   2   0       56.13       31.57     24.56 o 
  18   2   0       21.11       19.49     26.91 o 
  20   2   0       26.66       65.81     30.32 o 
   1   3   0    26739.91    27900.01    319.61 o 
   3   3   0     2322.41     2275.53     35.31 o 
   5   3   0     2366.64     2490.80     61.51 o 
   7   3   0    11510.83    11784.93    156.29 o 
   9   3   0     3630.29     3450.72     79.14 o 
  11   3   0     2226.52     2073.87     65.23 o 
  13   3   0     4126.25     4025.89    102.14 o 
  15   3   0      425.96      489.75     44.98 o 
  17   3   0      585.65      683.56     92.37 o 
  19   3   0      208.73      309.79     42.09 o 
   0   4   0     1254.37     1400.53     56.62 o 
   2   4   0      460.59      406.11     18.32 o 
   4   4   0    10851.83    11066.39    127.02 o 
   6   4   0    11540.40    12753.60    148.61 o 
   8   4   0    15509.49    15739.38    204.83 o 
  10   4   0     7685.35     7286.31    181.43 o 
  12   4   0     4944.48     4700.63    107.51 o 
  14   4   0     2237.21     2082.69     95.91 o 
  16   4   0      159.57      238.14     53.53 o 
  18   4   0      497.61      535.25     51.70 o 
  20   4   0      223.43      286.44     42.67 o 
   1   5   0     2717.68     2549.10     40.63 o 
   3   5   0      900.80      961.88     23.86 o 
   5   5   0     2872.21     2947.23     49.15 o 
   7   5   0     2457.78     2469.13     47.68 o 
   9   5   0     1087.00      968.49     37.13 o 
  11   5   0     6862.94     6445.19    129.71 o 
  13   5   0     2212.75     2097.35     72.05 o 
  15   5   0       64.65       74.51     25.97 o 
  17   5   0      280.34      303.34     51.75 o 
  19   5   0      268.91      270.60     53.23 o 
   0   6   0     1785.08     1949.48     58.74 o 
   2   6   0      122.13       95.60     11.16 o 
   4   6   0      958.50      920.53     40.54 o 
   6   6   0     1880.22     2002.03     41.88 o 
   8   6   0      145.61      130.00     16.01 o 
  10   6   0     1582.73     1468.40     48.15 o 
  12   6   0       43.49       47.06     28.14 o 
  14   6   0      568.21      534.13     60.53 o 
  16   6   0       55.65       59.51     66.66 o 
  18   6   0       65.88       23.63     34.72 o 
   1   7   0     1508.21     1400.57     32.30 o 
   3   7   0     1318.51     1226.54     36.99 o 
   5   7   0        4.85       23.16      9.84 o 
   7   7   0     1100.06      960.97     37.14 o 
   9   7   0     1606.25     1549.32     68.07 o 
  11   7   0     1731.24     1528.42     75.86 o 
  13   7   0      122.82      111.49     40.48 o 
  15   7   0     2710.78     2601.57    115.90 o 
  17   7   0       14.69       84.57     38.57 o 
   0   8   0      449.67      449.04     34.05 o 
   2   8   0     8728.76     8717.08    142.07 o 
   4   8   0     4551.17     4358.03     83.06 o 
   6   8   0     2023.59     1953.27     65.62 o 
   8   8   0      148.37      175.72     34.85 o 
  10   8   0     1900.75     1933.35     71.40 o 
  12   8   0      413.09      538.86     47.61 o 
  14   8   0        4.96       -7.82     30.52 o 
  16   8   0      901.20      954.60     82.75 o 
   1   9   0     7752.26     7800.06    196.03 o 
   3   9   0       27.65        6.96     28.01 o 
   5   9   0     4292.46     4233.64    102.79 o 
   7   9   0     1432.08     1481.57     87.96 o 
   9   9   0     2610.49     2540.59    104.73 o 
  11   9   0        9.96       62.89     31.66 o 
  13   9   0        5.42       17.50     23.63 o 
  15   9   0      512.25      638.82    149.24 o 
   0  10   0       75.71       76.57     45.18 o 
   2  10   0      160.74      157.03     83.98 o 
   4  10   0       97.52       88.41     33.08 o 
   6  10   0       28.74       25.32     27.80 o 
   8  10   0       74.22       51.73     28.93 o 
  10  10   0      280.65      288.07     50.06 o 
  12  10   0      427.45      497.81     50.31 o 
  14  10   0      430.84      555.11     54.70 o 
   1  11   0      101.04       58.63     30.23 o 
   3  11   0      826.08      951.87    154.08 o 
   5  11   0      264.79      266.53     47.29 o 
   7  11   0      231.48      299.89     49.51 o 
   9  11   0      326.12      337.87     52.89 o 
  11  11   0      796.29      833.77     78.08 o 
  13  11   0       98.80       96.24     37.44 o 
   0  12   0      535.45      524.51     91.09 o 
   2  12   0     1155.31     1137.85     85.13 o 
   4  12   0      619.89      590.35     67.70 o 
   6  12   0       88.06      183.44     42.90 o 
   8  12   0      846.86      855.86    143.82 o 
  10  12   0      969.33      900.58     91.45 o 
   1  13   0     2246.22     1835.96    102.61 o 
   3  13   0      704.27      788.75     79.03 o 
   5  13   0      240.44      350.30     57.05 o 
   7  13   0      191.70      151.56     40.90 o 
 -21   1   1      154.54      262.88     43.21 o 
 -19   1   1        2.88        8.17     26.33 o 
 -17   1   1       32.54       50.68     56.18 o 
 -15   1   1     2033.52     2007.82     95.54 o 
 -13   1   1     3195.41     2865.94    142.26 o 
 -11   1   1       53.60       24.71     24.78 o 
  -9   1   1      679.27      636.89     52.51 o 
  -7   1   1     4478.23     4100.72     93.63 o 
  -5   1   1     3508.84     3675.11     81.10 o 
  -3   1   1     4640.98     4811.85     94.71 o 
  -1   1   1     5325.58     6445.04     89.91 o 
   1   1   1     3542.41     4057.48     47.00 o 
   3   1   1      768.37      747.16     20.55 o 
   5   1   1      564.48      378.07     27.47 o 
   7   1   1       12.83       -1.90     16.77 o 
   9   1   1      823.39      645.65     46.49 o 
  11   1   1     1319.98     1255.55     69.31 o 
  13   1   1     1309.16     1299.93     77.47 o 
  15   1   1     4718.18     4580.66    116.96 o 
  17   1   1      470.63      561.14     51.73 o 
  19   1   1       34.66       86.59     31.59 o 
 -20   2   1       15.77        4.98     26.48 o 
 -18   2   1      574.13      626.51     54.97 o 
 -16   2   1     3902.32     4044.20    236.20 o 
 -14   2   1     1051.46      972.67     53.15 o 
 -12   2   1      296.57      248.25     30.12 o 
 -10   2   1     1098.65      908.73     48.76 o 
  -8   2   1      900.35      789.25     33.40 o 
  -6   2   1       15.25       12.03      9.73 o 
  -4   2   1    27521.26    29881.78    407.72 o 
  -2   2   1    27804.83    30644.83    309.90 o 
   0   2   1     8115.23     9203.99    109.23 o 
   2   2   1     3138.34     3387.40     44.84 o 
   4   2   1    24938.58    27368.90    283.00 o 
   6   2   1      952.17      839.22     42.61 o 
   8   2   1       61.58      170.86     48.05 o 
  10   2   1     8342.77     7540.77    139.09 o 
  12   2   1     2786.51     2725.62     79.35 o 
  14   2   1     1607.19     1522.09     65.37 o 
  16   2   1     2351.93     2313.76     83.23 o 
  18   2   1      308.66      361.90     71.82 o 
  20   2   1      117.15      265.37     54.33 o 
 -21   3   1     1180.26     1376.65     77.26 o 
 -19   3   1       47.00       88.85     31.90 o 
 -17   3   1       51.29       32.45     43.08 o 
 -15   3   1     3709.08     3516.64     98.77 o 
 -13   3   1       92.90       93.85     26.09 o 
 -11   3   1     3076.04     2892.57    199.03 o 
  -9   3   1      580.96      488.55     30.74 o 
  -7   3   1    26801.96    27272.99    322.46 o 
  -5   3   1    13038.84    14359.67    167.74 o 
  -3   3   1     1486.33     1790.88     38.83 o 
  -1   3   1     2451.24     2445.91     38.35 o 
   1   3   1    10229.02    11647.60    126.40 o 
   3   3   1     1125.99      926.51     23.85 o 
   5   3   1      282.28      388.86     17.32 o 
   7   3   1     1142.39      868.57     27.20 o 
   9   3   1     8831.66     8410.68    147.19 o 
  11   3   1      617.31      596.46     40.50 o 
  13   3   1     1123.27     1121.42     76.45 o 
  15   3   1     2986.14     2745.63     88.91 o 
  17   3   1       84.12      112.54     31.51 o 
  19   3   1       28.61       36.21     28.12 o 
 -20   4   1        6.80      -20.77     34.75 o 
 -18   4   1        6.71       22.85     30.71 o 
 -16   4   1      251.48      255.65     37.72 o 
 -14   4   1     1911.46     1794.86     67.53 o 
 -12   4   1      237.43      235.18     31.26 o 
 -10   4   1     9272.58     8810.05    152.72 o 
  -8   4   1     1838.23     1747.73     45.68 o 
  -6   4   1      379.97      393.55     17.95 o 
  -4   4   1    12192.66    13556.62    149.64 o 
  -2   4   1      377.06      396.76     18.50 o 
   0   4   1     5969.92     6565.08     88.17 o 
   2   4   1     1058.17     1010.17     23.19 o 
   4   4   1     2008.89     1991.21     37.13 o 
   6   4   1    17292.86    19813.93    219.71 o 
   8   4   1      290.82      266.53     19.55 o 
  10   4   1     5891.16     5910.17    143.66 o 
  12   4   1     2147.42     1985.39     69.28 o 
  14   4   1        7.43        8.71     21.66 o 
  16   4   1     1038.40     1017.66     61.10 o 
  18   4   1        0.19       -2.23     23.39 o 
 -19   5   1     1726.82     1769.73    105.31 o 
 -17   5   1     2065.51     2045.59    103.47 o 
 -15   5   1      510.46      543.78     45.85 o 
 -13   5   1      361.92      390.29     43.83 o 
 -11   5   1     3231.89     3165.61     97.19 o 
  -9   5   1     1472.97     1432.76     43.38 o 
  -7   5   1        9.24       15.75      9.43 o 
  -5   5   1        8.37       21.82      7.26 o 
  -3   5   1    20181.89    20655.84    220.08 o 
  -1   5   1     1335.77     1563.28     42.47 o 
   1   5   1     8855.60    10064.90    117.62 o 
   3   5   1     7118.53     7229.19    103.35 o 
   5   5   1     4744.06     5334.46     76.34 o 
   7   5   1      742.44      746.57     29.43 o 
   9   5   1       36.56       28.55     15.39 o 
  11   5   1     6926.18     6878.82    138.82 o 
  13   5   1      133.76      158.45     30.27 o 
  15   5   1      718.56      740.86     53.40 o 
  17   5   1      357.15      458.72     49.07 o 
  19   5   1     1263.04     1431.67     95.52 o 
 -18   6   1     1378.21     1343.86     95.29 o 
 -16   6   1     1866.23     1687.28     92.82 o 
 -14   6   1     3566.43     3495.58    126.20 o 
 -12   6   1      678.65      738.30     88.52 o 
 -10   6   1      373.15      447.13     37.94 o 
  -8   6   1    10589.56    10356.60    159.79 o 
  -6   6   1    17088.64    17037.07    192.58 o 
  -4   6   1     2907.05     2958.14     47.63 o 
  -2   6   1     3984.95     4399.75     70.22 o 
   0   6   1    23188.16    24640.88    331.48 o 
   2   6   1    21253.18    22736.38    245.84 o 
   4   6   1      185.68      169.49     14.56 o 
   6   6   1     2489.74     2258.31     46.68 o 
   8   6   1     2547.75     2328.78     50.93 o 
  10   6   1     1439.88     1499.62     49.52 o 
  12   6   1     2722.54     2836.69    171.03 o 
  14   6   1     1768.94     1816.21     92.09 o 
  16   6   1     1182.55     1282.56    129.52 o 
  18   6   1      311.74      289.99     54.29 o 
 -17   7   1     1898.35     1754.26     99.33 o 
 -15   7   1     2628.00     2148.53    156.93 o 
 -13   7   1     2614.29     2322.75    101.70 o 
 -11   7   1      929.84     1015.82     53.98 o 
  -9   7   1        7.02      -13.59     17.52 o 
  -7   7   1      233.16      279.40     24.41 o 
  -5   7   1    11361.89    11417.77    449.04 o 
  -3   7   1    15799.17    15762.79    235.98 o 
  -1   7   1     2009.29     1852.34     94.07 o 
   1   7   1     3600.76     3725.88     62.28 o 
   3   7   1     8435.94     8402.08    109.24 o 
   5   7   1     1956.68     1932.93     43.15 o 
   7   7   1      716.94      696.40     29.18 o 
   9   7   1       25.55       25.11     16.82 o 
  11   7   1      627.35      685.36     48.54 o 
  13   7   1     3063.77     2853.40    115.35 o 
  15   7   1      640.16      490.06     62.80 o 
  17   7   1      628.29      640.34     73.84 o 
 -16   8   1      252.44      301.09     87.20 o 
 -14   8   1      801.99      954.43     76.29 o 
 -12   8   1       40.71       59.88     24.74 o 
 -10   8   1        4.67       13.87     20.80 o 
  -8   8   1        7.21      -11.92     17.62 o 
  -6   8   1      170.23      110.89     23.34 o 
  -4   8   1       16.42       33.41     18.39 o 
  -2   8   1      826.63      884.11     38.47 o 
   0   8   1       76.71       69.48     14.73 o 
   2   8   1     1180.53     1082.06     31.74 o 
   4   8   1     2889.82     2731.03     63.28 o 
   6   8   1      131.39      163.04     21.48 o 
   8   8   1        0.99       -5.47     19.75 o 
  10   8   1      447.56      458.67     42.67 o 
  12   8   1      286.39      291.74     38.62 o 
  14   8   1       68.26       54.27     36.44 o 
  16   8   1      189.92      243.59     75.69 o 
 -15   9   1      570.30      566.03     67.41 o 
 -13   9   1       30.88       52.30     26.22 o 
 -11   9   1      562.44      558.45     51.12 o 
  -9   9   1      457.99      511.22     44.03 o 
  -7   9   1     3157.32     3159.34     90.13 o 
  -5   9   1     5569.64     5349.16    119.77 o 
  -3   9   1     1232.46     1271.03     66.71 o 
  -1   9   1      774.60      859.87     63.29 o 
   1   9   1      805.02      872.24     45.13 o 
   3   9   1      242.24      204.91     38.34 o 
   5   9   1      251.09      209.46     29.97 o 
   7   9   1      104.03       84.37     25.85 o 
   9   9   1      370.89      373.28     42.24 o 
  11   9   1     4018.68     3997.84    112.41 o 
  13   9   1     2438.68     2421.72     89.70 o 
  15   9   1      603.70      735.77     89.25 o 
 -14  10   1     2283.63     2225.26    105.55 o 
 -12  10   1     1580.25     1378.39     71.30 o 
 -10  10   1      251.82      437.73     45.66 o 
  -8  10   1     1069.74      975.66     62.34 o 
  -6  10   1     9087.39     8106.05    655.73 o 
  -4  10   1     2264.94     2240.85    128.55 o 
  -2  10   1     1234.17     1281.40     74.21 o 
   0  10   1    10627.83    10286.21    248.14 o 
   2  10   1     2264.55     2392.78    111.39 o 
   4  10   1       26.34       42.35     27.28 o 
   6  10   1     1298.20     1194.55     77.15 o 
   8  10   1     2780.92     2940.89    117.58 o 
  10  10   1     1054.62     1080.97     80.85 o 
  12  10   1     2440.52     2404.58     90.56 o 
  14  10   1     2849.39     2837.65    163.16 o 
 -13  11   1      141.82      288.27     49.91 o 
 -11  11   1     1129.42     1082.79     85.68 o 
  -9  11   1      943.99      865.17     76.53 o 
  -7  11   1      824.14      854.76     73.97 o 
  -5  11   1     3601.00     3559.08    134.29 o 
  -3  11   1     2749.52     2698.26    113.31 o 
  -1  11   1     1407.37     1549.75     85.28 o 
   1  11   1       10.99      -14.56     28.35 o 
   3  11   1     2231.57     2405.91    109.78 o 
   5  11   1     4850.20     5077.58    165.56 o 
   7  11   1      151.33      183.05     39.87 o 
   9  11   1      363.97      339.56     53.25 o 
  11  11   1     2032.23     2051.84    106.24 o 
 -10  12   1      123.11      179.94     43.12 o 
  -8  12   1      707.61      787.13     77.23 o 
  -6  12   1     1580.98     1435.16     92.57 o 
  -4  12   1       55.58       21.90     32.50 o 
  -2  12   1       22.68        1.90     27.47 o 
   0  12   1     1245.20     1302.95     86.24 o 
   2  12   1       58.41       36.51     76.27 o 
   4  12   1      495.48      597.45     67.75 o 
   6  12   1       24.10       -4.22     26.06 o 
   8  12   1      579.98      645.40     83.90 o 
  10  12   1       66.55      152.99     45.25 o 
  -7  13   1      226.46      232.83     48.19 o 
  -5  13   1      137.04      216.69     46.38 o 
  -3  13   1       19.33       26.96     59.48 o 
  -1  13   1      308.03      363.44     57.65 o 
   1  13   1      985.23     1281.07     94.49 o 
   3  13   1      100.66       48.86     34.68 o 
   5  13   1      257.68      244.11     47.37 o 
   7  13   1     1960.73     2098.31    110.47 o 
 -22   0   2     2443.02     2390.02    177.02 o 
 -20   0   2     6526.08     7145.87    293.77 o 
 -18   0   2       32.99       54.27     62.78 o 
 -16   0   2     1574.17     1657.59    124.22 o 
 -14   0   2     9382.66     8610.15    284.23 o 
 -12   0   2     2054.92     2156.68    113.52 o 
 -10   0   2       72.75      116.75     35.79 o 
  -8   0   2     1554.09     1634.56     76.41 o 
  -6   0   2    22952.11    24112.73    543.24 o 
  -4   0   2      501.83      520.40     30.51 o 
  -2   0   2    37315.46    38995.52    838.47 o 
   0   0   2    15865.98    19544.19    384.40 o 
   2   0   2     8966.75     9879.16    171.65 o 
   4   0   2     6266.97     5787.62    165.44 o 
   6   0   2     1311.66     1255.11     73.33 o 
   8   0   2    15531.58    14297.89    379.56 o 
  10   0   2     6952.74     6321.91    219.85 o 
  12   0   2      263.10      308.02     67.61 o 
  14   0   2     1154.71     1279.17    117.93 o 
  16   0   2      124.32      -26.25     45.47 o 
  18   0   2      371.56      453.97     94.61 o 
 -21   1   2      876.57      934.75     89.81 o 
 -19   1   2      962.91      935.36     81.80 o 
 -17   1   2     3852.54     3941.96    136.47 o 
 -15   1   2      250.54      305.86     50.09 o 
 -13   1   2     1211.39     1209.22     69.12 o 
 -11   1   2     8039.73     8219.93    175.82 o 
  -9   1   2     1401.89     1332.04     53.61 o 
  -7   1   2       61.00       52.12     15.83 o 
  -5   1   2    30410.18    32929.46    510.28 o 
  -3   1   2    13789.21    17047.44    210.29 o 
  -1   1   2     1797.89     2069.29     26.36 o 
   1   1   2     3465.41     3953.68     49.71 o 
   3   1   2    25041.53    27316.77    312.42 o 
   5   1   2     6900.13     6757.79     96.39 o 
   7   1   2        6.16       45.12     21.55 o 
   9   1   2       13.97       -7.16     44.73 o 
  11   1   2     3599.70     3165.87    106.41 o 
  13   1   2     4374.68     4151.02    105.65 o 
  15   1   2      147.08      179.07     32.64 o 
  17   1   2      148.14      251.03     37.73 o 
  19   1   2      570.42      702.33    120.86 o 
 -20   2   2      297.67      315.40     46.03 o 
 -18   2   2      425.90      451.63     48.47 o 
 -16   2   2        0.26        9.71     24.52 o 
 -14   2   2     2102.60     2156.35     73.11 o 
 -12   2   2     1134.43     1133.62     48.78 o 
 -10   2   2    17262.40    17755.27    364.96 o 
  -8   2   2     1033.61     1108.21     37.79 o 
  -6   2   2    37199.30    39194.98    517.87 o 
  -4   2   2     4415.30     4931.93     78.59 o 
  -2   2   2     2731.86     2694.27     49.31 o 
   0   2   2      311.56      296.67     10.68 o 
   2   2   2    12690.26    12930.61    140.18 o 
   4   2   2      161.05      201.90     12.48 o 
   6   2   2        2.40        8.67     16.58 o 
   8   2   2      238.10      173.82     28.83 o 
  10   2   2      742.82      665.10     40.12 o 
  12   2   2      997.96      988.06     50.21 o 
  14   2   2        2.31       22.96     23.52 o 
  16   2   2      238.86      299.68     40.13 o 
  18   2   2        0.72        7.37     38.23 o 
 -21   3   2      148.42      294.21     43.72 o 
 -19   3   2       57.95       67.71     29.99 o 
 -17   3   2        4.57        5.11     26.68 o 
 -15   3   2     2645.67     2594.30     92.78 o 
 -13   3   2     1502.97     1377.92     57.39 o 
 -11   3   2      210.78      249.83     28.11 o 
  -9   3   2     4203.04     4146.85    164.50 o 
  -7   3   2     7015.42     7267.25    104.23 o 
  -5   3   2     3431.54     3311.75     68.91 o 
  -3   3   2    12489.58    12722.82    156.18 o 
  -1   3   2     1375.72     1389.62     27.13 o 
   1   3   2     3851.38     3893.35     61.35 o 
   3   3   2      486.57      435.35     16.48 o 
   5   3   2      381.91      489.27     19.61 o 
   7   3   2     5197.16     4901.54    120.71 o 
   9   3   2     6086.04     5806.05    124.99 o 
  11   3   2      365.55      344.43     35.07 o 
  13   3   2       17.64       37.33     24.93 o 
  15   3   2     1085.05     1090.80     59.96 o 
  17   3   2     1069.27     1122.30     73.97 o 
  19   3   2       54.36       50.17     40.01 o 
 -20   4   2      841.71      759.04     80.05 o 
 -18   4   2     1573.66     1587.19     73.29 o 
 -16   4   2      604.83      653.38     49.80 o 
 -14   4   2       33.49       40.22     23.74 o 
 -12   4   2     1005.54      966.48     45.59 o 
 -10   4   2     9005.03     9291.67    157.30 o 
  -8   4   2     9085.67     9133.90    129.36 o 
  -6   4   2    23778.19    26049.81    307.33 o 
  -4   4   2    11509.15    11977.85    147.30 o 
  -2   4   2     1361.04     1280.55     36.41 o 
   0   4   2     5036.72     5290.42     67.79 o 
   2   4   2     8120.99     7802.95     95.40 o 
   4   4   2      467.61      636.10     28.61 o 
   6   4   2     1658.06     1483.70     35.83 o 
   8   4   2     7189.86     7427.61    121.06 o 
  10   4   2     2665.19     2768.32     78.59 o 
  12   4   2     4925.08     4631.59    111.44 o 
  14   4   2     1550.60     1453.97     76.62 o 
  16   4   2      438.84      486.27     47.46 o 
  18   4   2      419.21      534.22     66.52 o 
 -19   5   2      915.61      878.26     82.25 o 
 -17   5   2     1704.34     1614.97     99.36 o 
 -15   5   2     1430.02     1397.57     80.77 o 
 -13   5   2      635.62      597.80     42.01 o 
 -11   5   2      236.82      237.60     24.45 o 
  -9   5   2     5804.67     5762.28     96.03 o 
  -7   5   2     4254.73     4455.24     74.78 o 
  -5   5   2        9.92       35.31      6.55 o 
  -3   5   2     8625.15     8725.41    125.89 o 
  -1   5   2    18530.53    20164.68    239.46 o 
   1   5   2     5066.80     5479.99    126.27 o 
   3   5   2     1183.30     1019.83     27.74 o 
   5   5   2     3044.99     2947.69     52.71 o 
   7   5   2      179.05      215.48     18.70 o 
   9   5   2     2720.01     2624.01     56.64 o 
  11   5   2     7214.07     6660.43    138.05 o 
  13   5   2      252.50      315.69     39.49 o 
  15   5   2       45.94       51.55     34.55 o 
  17   5   2     1356.04     1548.53     73.52 o 
 -20   6   2       11.51      -11.86     53.83 o 
 -18   6   2      216.89      233.67     88.89 o 
 -16   6   2        6.61       -3.74     59.69 o 
 -14   6   2     1222.53     1143.77     77.14 o 
 -12   6   2      908.61      877.50     51.55 o 
 -10   6   2      611.17      703.95     43.79 o 
  -8   6   2       40.44       20.77     17.66 o 
  -6   6   2        2.00        3.82      6.65 o 
  -4   6   2     2221.25     2483.72     40.16 o 
  -2   6   2      884.16      676.41     22.12 o 
   0   6   2    17873.22    20086.90    220.01 o 
   2   6   2     4707.31     4713.86     69.72 o 
   4   6   2     2437.33     2308.67     46.10 o 
   6   6   2      547.77      637.09     27.23 o 
   8   6   2      670.36      669.41     30.75 o 
  10   6   2        0.39       -6.68     14.04 o 
  12   6   2      221.76      265.39     42.20 o 
  14   6   2      232.41      267.75     37.46 o 
  16   6   2      431.26      381.72     58.54 o 
 -19   7   2      179.44      262.05     61.75 o 
 -17   7   2       20.90       68.35     45.76 o 
 -15   7   2     1327.48     1514.30     87.42 o 
 -13   7   2     1164.38     1009.26     58.18 o 
 -11   7   2      128.44      121.57     27.17 o 
  -9   7   2      869.73      800.10     47.07 o 
  -7   7   2     5773.02     5571.51    117.12 o 
  -5   7   2    10878.12     9943.11    343.67 o 
  -3   7   2      169.52      157.61     15.52 o 
  -1   7   2      177.15      170.61     19.62 o 
   1   7   2     9031.71     8260.88    121.18 o 
   3   7   2     1357.74     1237.10     33.77 o 
   5   7   2      180.77      219.56     19.52 o 
   7   7   2     4152.84     3972.68     71.71 o 
   9   7   2      804.95      843.17     35.14 o 
  11   7   2       23.48       29.15     22.48 o 
  13   7   2     1270.31     1178.90     78.86 o 
  15   7   2      964.30     1012.32     81.95 o 
  17   7   2       36.20       42.49     47.52 o 
 -18   8   2     1901.82     2074.87    189.49 o 
 -16   8   2     1963.87     1797.71     97.89 o 
 -14   8   2      628.89      644.73     53.50 o 
 -12   8   2      460.32      463.83     44.06 o 
 -10   8   2     1364.84     1336.12     59.52 o 
  -8   8   2      580.50      542.08     41.63 o 
  -6   8   2      311.41      404.87     35.37 o 
  -4   8   2     9169.32     8999.61    163.25 o 
  -2   8   2    11002.19    10950.19    221.09 o 
   0   8   2     1556.98     1537.85     44.81 o 
   2   8   2     3043.72     2868.31     55.11 o 
   4   8   2     7931.99     7414.40    105.97 o 
   6   8   2     2523.62     2635.60     66.04 o 
   8   8   2        8.03        6.76     16.21 o 
  10   8   2     3148.55     2886.84    152.02 o 
  12   8   2     6323.96     6107.57    145.12 o 
  14   8   2      474.06      598.49    137.80 o 
  16   8   2      151.97      205.57     50.69 o 
 -17   9   2       27.80       17.35     36.64 o 
 -15   9   2       13.53       44.85     34.68 o 
 -13   9   2     1157.04     1164.17     66.23 o 
 -11   9   2       94.85       90.71     26.12 o 
  -9   9   2     1667.69     1655.95     67.48 o 
  -7   9   2     5787.52     5985.45    180.14 o 
  -5   9   2     3771.42     3407.32    121.08 o 
  -3   9   2      198.12      203.13     30.25 o 
  -1   9   2      959.72      959.28     67.09 o 
   1   9   2    11241.75    11072.26    329.66 o 
   3   9   2       63.47      105.54     22.75 o 
   5   9   2      388.10      375.13     48.27 o 
   7   9   2     1974.35     1820.05     76.72 o 
   9   9   2     4258.82     4504.44    124.83 o 
  11   9   2     2892.40     2772.67     93.44 o 
  13   9   2     1326.08     1156.28     69.02 o 
 -14  10   2      554.11      658.36     67.61 o 
 -12  10   2        7.78       34.64     24.52 o 
 -10  10   2     1038.35      997.83     60.75 o 
  -8  10   2      647.89      664.72     49.25 o 
  -6  10   2        9.10       -2.16     19.08 o 
  -4  10   2     4501.65     4523.07    146.39 o 
  -2  10   2      244.37      268.80     45.15 o 
   0  10   2     3056.95     2982.69    208.41 o 
   2  10   2     1121.21     1134.24     84.27 o 
   4  10   2       80.80      111.56     32.87 o 
   6  10   2      609.65      645.49     62.32 o 
   8  10   2        0.10       36.39     31.54 o 
  10  10   2      726.87      664.69     81.63 o 
  12  10   2      938.39     1178.65     85.21 o 
 -13  11   2       34.10       27.62     38.42 o 
 -11  11   2      999.71     1270.51     91.60 o 
  -9  11   2      333.64      316.11     88.75 o 
  -7  11   2      276.76      251.94     47.89 o 
  -5  11   2      100.16      125.43     38.06 o 
  -3  11   2      319.80      414.73     55.02 o 
  -1  11   2     3053.74     2887.95    118.14 o 
   1  11   2      926.88      930.81     73.39 o 
   3  11   2      511.30      590.67     62.98 o 
   5  11   2      414.85      457.42     57.13 o 
   7  11   2        2.24       -2.84     25.32 o 
   9  11   2      145.48      151.81     42.05 o 
  11  11   2      756.80      909.43     91.09 o 
 -10  12   2      598.71      668.63    106.56 o 
  -8  12   2     1431.89     1500.17     93.95 o 
  -6  12   2     2548.48     2434.41    134.12 o 
  -4  12   2     2352.30     2422.97    114.80 o 
  -2  12   2     1327.08     1307.93     86.28 o 
   0  12   2      662.41      685.36     70.65 o 
   2  12   2      206.27      213.08     46.19 o 
   4  12   2      921.38      968.98     85.07 o 
   6  12   2     1187.88     1273.88     91.38 o 
   8  12   2     1486.11     1673.99    151.28 o 
  -7  13   2      304.58      308.19     54.54 o 
  -5  13   2     1280.98     1262.57    109.87 o 
  -3  13   2      559.46      673.00     74.53 o 
  -1  13   2      464.57      458.60     63.70 o 
   1  13   2      859.02     1048.24     87.67 o 
   3  13   2      529.02      785.86     92.71 o 
   5  13   2      789.55      816.38     80.01 o 
 -21   1   3      745.70      832.69     65.48 o 
 -19   1   3      350.06      389.02     63.72 o 
 -17   1   3      169.46      186.00     47.12 o 
 -15   1   3      435.00      375.94     51.43 o 
 -13   1   3     5086.27     4684.66    330.95 o 
 -11   1   3     3041.36     3044.06    104.42 o 
  -9   1   3      202.51      134.97     22.33 o 
  -7   1   3    11000.21    11140.02    195.47 o 
  -5   1   3   132722.41   146648.41   3119.08 o 
  -3   1   3    14771.16    16823.87    193.81 o 
  -1   1   3     3366.00     3707.14     44.88 o 
   1   1   3    21396.37    24463.54    229.11 o 
   3   1   3     2726.23     2558.42     45.11 o 
   5   1   3     3141.60     3171.68     57.59 o 
   7   1   3     1483.63     1440.62     49.70 o 
   9   1   3     1061.28      899.46     42.56 o 
  11   1   3     1041.68     1009.55     49.54 o 
  13   1   3     7039.84     6770.89    144.37 o 
  15   1   3     2639.42     2812.11    115.23 o 
  17   1   3       55.31       94.11     42.94 o 
  19   1   3      218.50      347.06     58.14 o 
 -22   2   3     1495.97     1727.24     86.05 o 
 -20   2   3       17.83       17.22     27.97 o 
 -18   2   3     1804.01     1752.34     74.67 o 
 -16   2   3     3351.36     3303.96     96.87 o 
 -14   2   3     1248.89     1304.63    100.27 o 
 -12   2   3     7064.85     6929.93    158.11 o 
 -10   2   3     7013.63     6512.05    117.99 o 
  -8   2   3     1893.32     1856.61     59.15 o 
  -6   2   3    58511.15    62929.36    699.69 o 
  -4   2   3   108100.74   120034.55   1934.49 o 
  -2   2   3     7291.40     8415.14     92.03 o 
   0   2   3       43.63       23.64      9.27 o 
   2   2   3     2112.02     1940.96     32.63 o 
   4   2   3    27551.71    29050.40    345.51 o 
   6   2   3    38032.64    39603.89    459.70 o 
   8   2   3     5371.60     5680.90    132.83 o 
  10   2   3     1089.95      974.42     67.06 o 
  12   2   3     8551.74     8157.02    159.36 o 
  14   2   3     5448.94     5189.09    148.61 o 
  16   2   3        9.58       25.65     37.11 o 
  18   2   3      962.42     1195.88     93.92 o 
 -21   3   3     1247.37     1439.74     77.78 o 
 -19   3   3      452.17      500.14     66.54 o 
 -17   3   3       37.91       14.61     25.71 o 
 -15   3   3       32.09       16.61     31.85 o 
 -13   3   3     4842.68     4675.78    105.92 o 
 -11   3   3     6208.65     6166.06    118.09 o 
  -9   3   3     1236.63     1276.86     42.59 o 
  -7   3   3    26953.06    29558.87    345.26 o 
  -5   3   3    24923.20    27051.20    312.62 o 
  -3   3   3     5064.14     6087.96     99.85 o 
  -1   3   3      189.06      237.69     11.21 o 
   1   3   3     6758.33     6753.45     82.34 o 
   3   3   3     2736.29     2653.77     44.02 o 
   5   3   3      317.25      384.35     19.14 o 
   7   3   3    21972.30    24161.91    303.10 o 
   9   3   3    14343.32    14065.33    224.13 o 
  11   3   3      198.96      189.17     30.28 o 
  13   3   3     1058.67     1057.93     62.38 o 
  15   3   3      745.97      807.48     55.46 o 
  17   3   3       17.17       25.22     35.08 o 
 -20   4   3      302.70      300.45     56.84 o 
 -18   4   3      173.02      253.91     52.07 o 
 -16   4   3      148.01      200.75     32.70 o 
 -14   4   3     5398.12     5094.68    115.14 o 
 -12   4   3      205.50      211.37     28.15 o 
 -10   4   3     6606.93     6559.51    173.92 o 
  -8   4   3      579.84      585.95     49.82 o 
  -6   4   3      419.80      421.43     39.74 o 
  -4   4   3     3193.65     3052.89     65.25 o 
  -2   4   3     6709.59     6839.30    108.13 o 
   0   4   3     2878.02     3006.83     46.26 o 
   2   4   3     2944.11     2744.80     45.74 o 
   4   4   3      722.23      564.85     21.45 o 
   6   4   3      885.19      844.35     42.97 o 
   8   4   3      166.66      157.49     21.28 o 
  10   4   3      101.06      159.90     27.76 o 
  12   4   3     2104.14     2023.75     72.46 o 
  14   4   3        1.87       20.10     24.72 o 
  16   4   3      593.51      593.24     67.52 o 
  18   4   3      184.82      352.98     58.58 o 
 -21   5   3       19.80       -3.57     48.48 o 
 -19   5   3     1836.20     1848.56    102.56 o 
 -17   5   3     2093.76     1951.07    173.14 o 
 -15   5   3      540.09      550.34     58.06 o 
 -13   5   3        5.13       -3.64     23.40 o 
 -11   5   3      339.59      305.71     25.98 o 
  -9   5   3    10806.56    10830.69    192.43 o 
  -7   5   3       92.23       81.12     16.26 o 
  -5   5   3       76.18      110.60     16.70 o 
  -3   5   3     6918.50     7188.40    100.14 o 
  -1   5   3     1517.93     1513.70     31.05 o 
   1   5   3        6.40       13.33      8.47 o 
   3   5   3     1232.11     1230.34     31.50 o 
   5   5   3    19190.96    18983.22    216.11 o 
   7   5   3      622.96      580.36     32.29 o 
   9   5   3      150.71      141.97     19.42 o 
  11   5   3     3374.61     3336.10     91.99 o 
  13   5   3      361.19      400.47     41.48 o 
  15   5   3      307.33      359.46     41.52 o 
  17   5   3       45.55      109.44     41.27 o 
 -20   6   3     1823.62     2075.69    114.62 o 
 -18   6   3      446.07      345.17     58.64 o 
 -16   6   3      244.94      244.59     45.65 o 
 -14   6   3     4533.38     4587.81    215.23 o 
 -12   6   3      335.64      325.76     47.71 o 
 -10   6   3      335.08      280.57     31.39 o 
  -8   6   3     4595.85     4198.16    322.55 o 
  -6   6   3     1358.16     1190.23     45.19 o 
  -4   6   3     2336.07     2413.23     51.61 o 
  -2   6   3      652.52      593.47     21.24 o 
   0   6   3     7163.48     6726.35     92.88 o 
   2   6   3    10067.96     9892.24    123.79 o 
   4   6   3     2006.04     2067.23     45.09 o 
   6   6   3      724.22      730.79     29.60 o 
   8   6   3     2338.01     2200.17     52.64 o 
  10   6   3     2723.27     2706.68     62.89 o 
  12   6   3        8.45       28.22     21.41 o 
  14   6   3       50.54       77.10     53.49 o 
  16   6   3     1158.76     1402.82    145.36 o 
 -19   7   3      337.21      367.38     61.25 o 
 -17   7   3      937.76     1014.34     83.44 o 
 -15   7   3     1570.92     1487.84     85.92 o 
 -13   7   3     1067.72     1026.07     64.32 o 
 -11   7   3       13.26        9.65     20.95 o 
  -9   7   3      213.45      238.18     29.97 o 
  -7   7   3       19.87       34.86     17.16 o 
  -5   7   3     2663.81     2586.77    109.78 o 
  -3   7   3     8652.86     8609.51    151.29 o 
  -1   7   3     1638.47     1544.60     43.49 o 
   1   7   3       55.90       59.81     12.39 o 
   3   7   3     1230.38     1090.92     42.73 o 
   5   7   3     7117.24     7098.27    103.68 o 
   7   7   3     1030.66      972.58     48.82 o 
   9   7   3     1621.96     1560.47     46.84 o 
  11   7   3       18.43       72.52     25.40 o 
  13   7   3      277.05      415.99     56.74 o 
  15   7   3      670.16      645.47     68.73 o 
 -18   8   3        6.51       -0.41     32.62 o 
 -16   8   3      391.54      436.00     78.40 o 
 -14   8   3      288.15      324.56     41.13 o 
 -12   8   3       32.54       33.17     22.23 o 
 -10   8   3      375.09      393.74     40.77 o 
  -8   8   3      212.78      216.28     30.09 o 
  -6   8   3        0.29       -3.33     15.82 o 
  -4   8   3      136.84      169.48     26.46 o 
  -2   8   3        1.77       -9.84     15.18 o 
   0   8   3       21.58       18.41     13.86 o 
   2   8   3     1929.52     1887.01     51.77 o 
   4   8   3       65.43       78.49     16.00 o 
   6   8   3       14.17        3.04     15.98 o 
   8   8   3      433.80      515.08     37.01 o 
  10   8   3       61.70       49.74     21.19 o 
  12   8   3      338.49      407.00     56.21 o 
  14   8   3        0.07       52.91     36.31 o 
 -17   9   3       39.91       42.24     33.43 o 
 -15   9   3      265.06      308.02     42.40 o 
 -13   9   3       12.69       49.57     23.60 o 
 -11   9   3      178.73      190.14     31.90 o 
  -9   9   3     3943.50     3643.58    110.27 o 
  -7   9   3      307.99      234.68     33.23 o 
  -5   9   3      221.71      235.77     34.46 o 
  -3   9   3     2800.06     2607.88     81.95 o 
  -1   9   3     1706.06     1550.23     49.03 o 
   1   9   3     1273.72     1305.56     56.36 o 
   3   9   3      567.43      601.14     43.71 o 
   5   9   3      729.32      760.34     47.96 o 
   7   9   3      163.62      136.93     32.57 o 
   9   9   3      592.68      652.40     50.86 o 
  11   9   3      127.52      160.55     32.80 o 
  13   9   3        2.33       43.50     34.61 o 
 -16  10   3      109.26       83.36     36.75 o 
 -14  10   3     1003.41      991.17     82.75 o 
 -12  10   3     1395.15     1348.08     71.35 o 
 -10  10   3       15.91       27.70     22.65 o 
  -8  10   3     1927.92     1882.78     71.79 o 
  -6  10   3     5081.77     5026.07    120.51 o 
  -4  10   3      887.72      834.16     49.50 o 
  -2  10   3      251.02      300.03     35.05 o 
   0  10   3      207.43      196.30     33.18 o 
   2  10   3       23.66       56.76     26.91 o 
   4  10   3      839.10      823.10     66.82 o 
   6  10   3      754.77      759.53     79.87 o 
   8  10   3     1902.16     1968.66    167.56 o 
  10  10   3      561.12      608.42    131.50 o 
  12  10   3       57.07      108.25     49.43 o 
 -13  11   3        5.59       -5.91     24.66 o 
 -11  11   3      544.14      627.16     69.07 o 
  -9  11   3     1917.90     1794.58     96.74 o 
  -7  11   3     1744.82     1667.40    212.74 o 
  -5  11   3      994.69     1133.83     91.16 o 
  -3  11   3     4054.55     3951.98    235.61 o 
  -1  11   3       77.39       71.88     32.78 o 
   1  11   3     4974.78     4686.79    329.77 o 
   3  11   3      498.43      538.77     66.45 o 
   5  11   3     3161.75     3227.23    307.55 o 
   7  11   3      604.58      686.59     67.91 o 
   9  11   3      221.58      192.10     43.50 o 
 -12  12   3      199.63      281.33     75.24 o 
 -10  12   3      350.98      396.41     58.47 o 
  -8  12   3      247.39      330.37     56.22 o 
  -6  12   3     3911.41     3973.86    149.88 o 
  -4  12   3      377.52      324.58     54.86 o 
  -2  12   3      301.80      337.76     98.28 o 
   0  12   3       72.98      101.73     36.34 o 
   2  12   3        5.18       38.87     28.62 o 
   4  12   3      165.66      164.55    103.85 o 
   6  12   3       36.83       21.66     30.05 o 
   8  12   3      545.59      636.07     70.68 o 
  -7  13   3      692.05      910.41     85.07 o 
  -5  13   3     1029.04     1148.64     91.76 o 
  -3  13   3       10.21       18.74     72.38 o 
  -1  13   3        1.91        3.82     28.50 o 
   1  13   3      291.27      348.10     55.69 o 
   3  13   3      196.33      211.86     45.72 o 
   5  13   3        3.86       50.81     43.71 o 
 -22   0   4        5.24      -60.57     60.57 o 
 -20   0   4     2342.56     2308.04    157.66 o 
 -18   0   4      635.65      697.15     96.37 o 
 -16   0   4       26.23       15.11     46.64 o 
 -14   0   4     2598.28     2388.11    127.60 o 
 -12   0   4     8831.45     8472.43    252.70 o 
 -10   0   4      712.47      800.71     58.37 o 
  -8   0   4    17355.59    19516.31    459.20 o 
  -4   0   4    54229.38    67857.34   1450.79 o 
  -2   0   4       23.77       28.06     12.59 o 
   0   0   4     2264.75     3234.72     87.78 o 
   2   0   4    68773.69    73808.71    950.88 o 
   4   0   4     4601.71     4708.72    110.22 o 
   6   0   4      364.65      439.59     52.21 o 
   8   0   4     7759.11     7194.26    233.78 o 
  10   0   4     5842.48     5420.23    207.82 o 
  12   0   4      731.88      724.74     92.85 o 
  14   0   4      305.85      259.33     67.91 o 
  16   0   4     1884.94     2091.12    147.40 o 
  18   0   4      510.44      573.07     96.52 o 
 -21   1   4       53.15       47.48     62.85 o 
 -19   1   4      129.55      212.65     71.29 o 
 -17   1   4      800.81      739.47     66.07 o 
 -15   1   4       92.06       69.15     36.27 o 
 -13   1   4     1380.41     1404.22     64.28 o 
 -11   1   4     1853.96     1859.22     66.06 o 
  -9   1   4     8843.29     8973.22    171.27 o 
  -7   1   4       75.18       28.48     11.87 o 
  -5   1   4   103352.24   115911.04   1737.70 o 
  -3   1   4    12241.91    13571.03    168.71 o 
  -1   1   4    61268.66    66440.16    602.04 o 
   1   1   4     8953.88     9343.85     96.09 o 
   3   1   4      574.15      531.14     20.36 o 
   5   1   4    22743.14    23095.24    279.67 o 
   7   1   4     2454.56     2375.45     61.91 o 
   9   1   4       17.76       41.21     21.30 o 
  11   1   4     1147.31     1152.28     71.12 o 
  13   1   4      395.48      402.86     55.43 o 
  15   1   4      414.52      589.16     68.05 o 
  17   1   4      731.99      873.49     82.55 o 
 -22   2   4      124.22      185.11     40.85 o 
 -20   2   4      265.65      342.70     60.45 o 
 -18   2   4      117.44      148.46     49.34 o 
 -16   2   4      149.05      180.40     33.57 o 
 -14   2   4        0.95        6.58     28.68 o 
 -12   2   4       16.04       28.26     21.57 o 
 -10   2   4        7.34       29.83     18.65 o 
  -8   2   4      174.96      111.79     15.58 o 
  -6   2   4       13.83      176.97     48.21 o 
  -4   2   4     1903.42     1996.07     51.46 o 
  -2   2   4      817.44      879.84     16.91 o 
   0   2   4    17326.50    17845.74    172.29 o 
   2   2   4      908.16      676.89     18.42 o 
   4   2   4     1503.86     1695.64     40.11 o 
   6   2   4       13.29       44.67     12.76 o 
   8   2   4     9141.24     8816.34    198.39 o 
  10   2   4      352.10      345.97     33.82 o 
  12   2   4     7663.36     7471.08    176.31 o 
  14   2   4      272.76      271.69     48.92 o 
  16   2   4      260.21      343.10    102.39 o 
  18   2   4        0.88      -25.22     30.54 o 
 -21   3   4      549.03      572.72    148.88 o 
 -19   3   4      116.55      147.45     35.55 o 
 -17   3   4       20.77       -4.44     23.04 o 
 -15   3   4      536.62      555.66     43.92 o 
 -13   3   4      617.57      542.35     39.39 o 
 -11   3   4       13.22       37.06     17.58 o 
  -9   3   4      144.21      130.19     17.94 o 
  -7   3   4     9851.18    10412.18    137.73 o 
  -5   3   4    23765.04    25003.02    291.01 o 
  -3   3   4     8958.70     9348.01    118.16 o 
  -1   3   4     2076.61     1879.29     45.79 o 
   1   3   4     7031.26     7030.89     87.19 o 
   3   3   4      550.91      377.96     26.86 o 
   5   3   4       14.81       26.78     10.43 o 
   7   3   4      898.72      763.08     33.65 o 
   9   3   4     1748.72     1729.31     65.09 o 
  11   3   4     2365.97     2286.64     74.97 o 
  13   3   4      183.72      195.04     44.60 o 
  15   3   4     1303.59     1353.73     85.79 o 
  17   3   4      648.87      765.45     77.65 o 
 -22   4   4     1045.99     1233.13     98.80 o 
 -20   4   4     2443.76     2185.55    110.38 o 
 -18   4   4      246.89      342.79     53.18 o 
 -16   4   4      519.09      519.75     44.84 o 
 -14   4   4      107.64       86.77     25.58 o 
 -12   4   4     3329.90     3009.84     87.43 o 
 -10   4   4     3121.68     2763.72     60.10 o 
  -8   4   4    13224.04    13608.44    177.23 o 
  -6   4   4    11982.63    12897.27    237.92 o 
  -4   4   4    17623.60    19769.04    281.50 o 
  -2   4   4    16995.53    17395.96    214.27 o 
   0   4   4     1428.01     1108.96     26.14 o 
   2   4   4     2202.38     2529.81     44.79 o 
   4   4   4      972.02      834.03     26.28 o 
   6   4   4     9478.03     8879.23    118.01 o 
   8   4   4     2345.89     2082.25    118.63 o 
  10   4   4     5610.41     5602.43    122.61 o 
  12   4   4     1737.55     1805.48     69.92 o 
  14   4   4      282.29      345.83     53.50 o 
  16   4   4      917.77     1094.41     85.63 o 
 -21   5   4     1511.77     1473.75    104.63 o 
 -19   5   4      195.14      226.42     48.93 o 
 -17   5   4        6.36       -0.49     28.05 o 
 -15   5   4      538.80      511.79     55.81 o 
 -13   5   4       17.86       13.64     25.15 o 
 -11   5   4     3436.80     3425.17    120.44 o 
  -9   5   4    20680.95    20676.05    293.34 o 
  -7   5   4     2781.36     2899.55    101.43 o 
  -5   5   4     2200.49     2172.21     57.80 o 
  -3   5   4    15432.80    16724.29    246.78 o 
  -1   5   4      166.25      185.41     13.23 o 
   1   5   4     2744.71     3464.66     56.08 o 
   3   5   4     1560.17     1343.19     34.06 o 
   5   5   4     5122.89     5468.43     91.24 o 
   7   5   4     1594.31     1373.95     60.86 o 
   9   5   4     3050.88     2802.26    143.17 o 
  11   5   4     1244.50     1088.55     53.83 o 
  13   5   4      507.72      496.02     51.94 o 
  15   5   4      567.51      721.55     71.82 o 
  17   5   4       29.04       11.48     44.44 o 
 -20   6   4      421.53      412.72     62.46 o 
 -18   6   4      239.09      204.59     47.95 o 
 -16   6   4      570.53      532.69    130.83 o 
 -14   6   4     2071.29     1882.63     89.65 o 
 -12   6   4      794.26      746.57     48.60 o 
 -10   6   4      201.85      179.02     26.45 o 
  -8   6   4       12.31      -10.84     14.22 o 
  -6   6   4      451.16      443.22     31.59 o 
  -4   6   4        7.96       -7.67     18.78 o 
  -2   6   4        3.32        8.10     14.63 o 
   0   6   4       45.03        7.38      9.10 o 
   2   6   4       97.29      143.40     15.43 o 
   4   6   4       78.83      100.98     16.39 o 
   6   6   4     1544.05     1541.36     42.56 o 
   8   6   4      234.28      227.04     23.09 o 
  10   6   4      649.69      705.25     40.85 o 
  12   6   4      240.60      322.55     37.66 o 
  14   6   4        5.26       28.73     42.90 o 
  16   6   4      253.89      349.79    102.97 o 
 -19   7   4      527.59      583.06     73.56 o 
 -17   7   4       23.78       13.73     33.18 o 
 -15   7   4       16.08       -0.52     29.34 o 
 -13   7   4     6321.46     6103.61    140.34 o 
 -11   7   4     7949.56     7447.69    154.19 o 
  -9   7   4       25.47       47.90     23.49 o 
  -7   7   4     1736.61     1663.04     58.23 o 
  -5   7   4     8103.66     7206.35    262.60 o 
  -3   7   4       40.71       47.88     16.82 o 
  -1   7   4       66.14       69.77     15.26 o 
   1   7   4     7676.76     7601.56    104.73 o 
   3   7   4      119.56      123.75     16.45 o 
   5   7   4      807.83      905.42     33.61 o 
   7   7   4    11460.58    11358.52    153.51 o 
   9   7   4     3382.39     3386.86     71.54 o 
  11   7   4        5.24       -9.76     17.52 o 
  13   7   4       15.41       52.09     32.42 o 
  15   7   4      798.33      746.00    114.41 o 
 -18   8   4     1372.56     1280.51     96.09 o 
 -16   8   4     2843.68     2535.03    115.11 o 
 -14   8   4      209.81      209.00     35.30 o 
 -12   8   4     4318.11     4080.78    110.40 o 
 -10   8   4    24630.88    22904.71    433.91 o 
  -8   8   4     4091.98     3687.18     96.04 o 
  -6   8   4       62.76       44.48     19.19 o 
  -4   8   4     4538.72     4473.79    102.39 o 
  -2   8   4     6942.49     6755.04    115.34 o 
   0   8   4     3357.00     3297.37     72.30 o 
   2   8   4      722.92      726.06     35.29 o 
   4   8   4     4717.95     4660.68     81.18 o 
   6   8   4    13442.68    13215.78    229.61 o 
   8   8   4     5005.57     5041.87    104.66 o 
  10   8   4      258.70      288.73     31.97 o 
  12   8   4      636.28      729.60     68.82 o 
  14   8   4     1015.76      874.20    119.40 o 
 -17   9   4       39.34       39.40     35.86 o 
 -15   9   4       59.67       61.06     26.64 o 
 -13   9   4     1720.92     1582.10    122.34 o 
 -11   9   4     4683.76     4146.53    112.59 o 
  -9   9   4     3519.94     3616.04    107.80 o 
  -7   9   4     3045.33     2868.88     85.53 o 
  -5   9   4     4190.69     3793.03    166.10 o 
  -3   9   4       45.74       52.51     20.78 o 
  -1   9   4     3427.17     3290.25     79.91 o 
   1   9   4    13424.46    13212.47    193.73 o 
   3   9   4     1640.83     1776.22     66.96 o 
   5   9   4       25.23       64.60     21.72 o 
   7   9   4     1822.13     1577.76    124.54 o 
   9   9   4     4480.31     4677.17    184.94 o 
  11   9   4      411.63      481.18     60.37 o 
  13   9   4       18.69       40.48     59.26 o 
 -16  10   4       40.68       73.23     52.44 o 
 -14  10   4      222.84      245.49     38.45 o 
 -12  10   4      462.15      460.56     48.25 o 
 -10  10   4     1843.55     1818.11     73.57 o 
  -8  10   4      740.22      766.97     52.27 o 
  -6  10   4       19.80       22.93     20.63 o 
  -4  10   4      237.30      292.77     34.21 o 
  -2  10   4     1397.74     1511.64     63.66 o 
   0  10   4      835.60      885.57     69.48 o 
   2  10   4      422.03      489.18     42.69 o 
   4  10   4      115.09       81.81     36.67 o 
   6  10   4      522.35      710.20     64.96 o 
   8  10   4       10.03       96.63     33.64 o 
  10  10   4       16.18       92.55     47.96 o 
 -13  11   4        8.81       76.11     28.26 o 
 -11  11   4     1495.11     1462.60     77.84 o 
  -9  11   4      818.77      847.04     58.46 o 
  -7  11   4      113.98      124.76     37.75 o 
  -5  11   4      220.56      212.96     41.69 o 
  -3  11   4      928.18     1038.36     59.04 o 
  -1  11   4      536.45      497.25     74.22 o 
   1  11   4      946.13      993.36     75.14 o 
   3  11   4     1245.28     1239.85     80.38 o 
   5  11   4      152.01      250.57     46.01 o 
   7  11   4      315.08      389.00     53.50 o 
   9  11   4       49.15       66.14     32.18 o 
 -12  12   4      426.21      350.45     66.67 o 
 -10  12   4      269.45      222.56     45.12 o 
  -8  12   4      760.34      625.94     89.92 o 
  -6  12   4     3311.53     3418.35    138.23 o 
  -4  12   4     1902.78     2029.31    103.26 o 
  -2  12   4     1126.40     1147.33    231.02 o 
   0  12   4     1405.85     1174.48     85.83 o 
   2  12   4     1391.14     1399.90     86.74 o 
   4  12   4     1206.04     1401.09     85.98 o 
   6  12   4      872.82     1007.95     82.34 o 
  -7  13   4      544.52      466.93     63.63 o 
  -5  13   4     1492.89     1424.90     94.55 o 
  -3  13   4       91.48       53.20     33.89 o 
  -1  13   4      411.85      394.66     74.51 o 
   1  13   4     1041.57     1063.57     86.50 o 
   3  13   4      817.15     1007.86     85.94 o 
 -23   1   5       76.64       69.13     36.02 o 
 -21   1   5      158.15      183.63     78.33 o 
 -19   1   5      581.98      560.48     64.62 o 
 -17   1   5     1051.47     1058.20     72.67 o 
 -15   1   5     3044.22     3038.51    157.96 o 
 -13   1   5     4206.03     3991.01    204.74 o 
 -11   1   5     5751.94     5771.73    129.95 o 
  -9   1   5     1023.26     1089.25     44.91 o 
  -7   1   5       51.57       22.69     18.56 o 
  -5   1   5      192.60      341.42     21.53 o 
  -3   1   5       13.72       25.62      5.70 o 
  -1   1   5     7274.31     7584.36     80.20 o 
   1   1   5    22667.08    24763.24    287.80 o 
   3   1   5    30201.65    32034.60    378.51 o 
   5   1   5      287.60      288.41     28.91 o 
   7   1   5      514.03      424.35     28.87 o 
   9   1   5      693.98      643.82     52.53 o 
  11   1   5      108.39      133.87     43.86 o 
  13   1   5       10.99      -32.55     32.85 o 
  15   1   5      402.06      469.22     61.82 o 
  17   1   5      945.25     1089.32    155.84 o 
 -22   2   5      762.86      795.72     66.55 o 
 -20   2   5       14.68       24.66     27.69 o 
 -18   2   5      478.58      449.35     46.44 o 
 -16   2   5     7198.18     6909.04    173.29 o 
 -14   2   5     3907.37     3842.17    222.12 o 
 -12   2   5     2130.67     2128.64     73.58 o 
 -10   2   5    19214.48    19786.89    462.13 o 
  -8   2   5    18553.24    20282.30    345.67 o 
  -6   2   5     2018.95     2041.07     53.85 o 
  -4   2   5      536.59      548.27     20.43 o 
  -2   2   5    23553.62    25396.74    240.36 o 
   0   2   5     2391.74     2451.36     35.04 o 
   2   2   5     2310.11     2094.01     35.99 o 
   4   2   5    11598.41    11213.27    156.71 o 
   6   2   5    10288.41    10464.42    157.14 o 
   8   2   5     4043.36     3802.42     89.04 o 
  10   2   5       12.75       20.53     18.90 o 
  12   2   5     1002.10      986.78     72.60 o 
  14   2   5      879.14      869.87     75.20 o 
  16   2   5      479.38      561.07     67.62 o 
 -21   3   5      428.40      483.63     65.32 o 
 -19   3   5     1238.63     1359.49     71.17 o 
 -17   3   5      242.67      217.62     35.50 o 
 -15   3   5      168.09      139.58     29.54 o 
 -13   3   5     6038.52     5781.76    118.62 o 
 -11   3   5    13026.67    13299.50    207.48 o 
  -9   3   5     1141.95     1154.31     39.19 o 
  -7   3   5    19288.12    21307.60    256.03 o 
  -5   3   5    45233.74    49789.46    501.08 o 
  -3   3   5      636.08      610.89     15.58 o 
  -1   3   5     1894.56     1930.15     34.19 o 
   1   3   5     9723.37     9943.94    117.60 o 
   3   3   5     2161.85     2060.14     39.54 o 
   5   3   5      118.11       74.80     14.65 o 
   7   3   5     6761.18     5934.10    228.92 o 
   9   3   5     5863.28     5764.69    121.32 o 
  11   3   5      999.00     1037.00     80.01 o 
  13   3   5      953.16      904.30     73.96 o 
  15   3   5      455.88      585.47     68.32 o 
  17   3   5      457.32      640.31     72.94 o 
 -22   4   5      324.58      412.88     63.01 o 
 -20   4   5      332.69      318.33    103.19 o 
 -18   4   5     1069.51     1118.38     82.04 o 
 -16   4   5      527.54      398.77     52.29 o 
 -14   4   5     1300.75     1273.78     54.73 o 
 -12   4   5      288.52      241.97     27.96 o 
 -10   4   5     1452.37     1602.53     48.46 o 
  -8   4   5     7885.22     7986.50    130.70 o 
  -6   4   5      119.67      217.04     12.72 o 
  -4   4   5      474.45      535.33     21.67 o 
  -2   4   5     3502.60     3343.97     50.78 o 
   0   4   5     2220.25     2593.82     54.93 o 
   2   4   5       34.24       94.53     16.45 o 
   4   4   5        0.26        0.55      9.48 o 
   6   4   5     2902.34     2619.04     68.35 o 
   8   4   5      997.51      950.63     47.68 o 
  10   4   5      535.79      558.87     42.06 o 
  12   4   5     3542.49     3619.80    164.78 o 
  14   4   5     1359.10     1457.57    106.19 o 
  16   4   5      315.76      408.80     69.60 o 
 -21   5   5      257.13      299.53     54.40 o 
 -19   5   5      192.54      243.82     50.87 o 
 -17   5   5      225.92      269.09     47.34 o 
 -15   5   5     1617.20     1456.31     78.04 o 
 -13   5   5     2411.54     2116.23     88.66 o 
 -11   5   5      909.79      917.13     51.87 o 
  -9   5   5    21577.04    22176.51    405.38 o 
  -7   5   5     2332.94     2398.21     65.42 o 
  -5   5   5     3310.15     3373.57     93.50 o 
  -3   5   5       21.84       29.60      7.00 o 
  -1   5   5     4027.89     3605.54     56.75 o 
   1   5   5     3705.74     3867.59     64.85 o 
   3   5   5      735.96      739.94     26.81 o 
   5   5   5     6477.79     6309.74    113.88 o 
   7   5   5      531.89      494.78     27.59 o 
   9   5   5      453.01      362.42     32.25 o 
  11   5   5      860.70     1003.48     71.71 o 
  13   5   5      358.55      325.39     50.03 o 
  15   5   5        2.81       62.02     35.91 o 
 -20   6   5     1975.52     1897.01    143.07 o 
 -18   6   5      193.29      189.81     46.48 o 
 -16   6   5       64.65       64.59     32.78 o 
 -14   6   5     2227.35     2121.91     95.24 o 
 -12   6   5     4309.23     3999.43    167.71 o 
 -10   6   5     1984.51     1794.77     62.60 o 
  -8   6   5       26.03       44.20     17.55 o 
  -6   6   5     9155.77     8549.18    246.05 o 
  -4   6   5     4687.94     4438.38     94.20 o 
  -2   6   5       75.42       86.63     11.92 o 
   0   6   5     3948.32     3583.05     59.79 o 
   2   6   5     8097.87     8286.85    111.48 o 
   4   6   5     3881.06     3911.60     69.06 o 
   6   6   5     1923.72     1866.67     47.80 o 
   8   6   5     3067.36     2882.03     79.75 o 
  10   6   5     2437.39     2421.92     69.13 o 
  12   6   5      172.93      145.09     38.44 o 
  14   6   5      128.13      164.58     42.28 o 
 -19   7   5       87.31      166.10     44.45 o 
 -17   7   5      972.25      965.23     80.16 o 
 -15   7   5     2127.08     2059.24     99.55 o 
 -13   7   5     1205.54     1071.39     58.15 o 
 -11   7   5     1142.60     1117.06     72.70 o 
  -9   7   5      687.44      614.09     42.45 o 
  -7   7   5       10.70        6.84     16.93 o 
  -5   7   5     1190.22     1335.02     63.47 o 
  -3   7   5     3441.57     3412.93     82.93 o 
  -1   7   5     2713.57     2610.39     68.59 o 
   1   7   5     2639.11     2487.64     51.08 o 
   3   7   5     2235.98     1912.83     91.72 o 
   5   7   5    11916.42    11488.29    152.20 o 
   7   7   5     3333.19     3215.39     67.97 o 
   9   7   5       23.98       35.21     18.67 o 
  11   7   5        4.15      -21.38     21.38 o 
  13   7   5      222.44      322.54     76.85 o 
 -18   8   5       47.86       12.89     52.73 o 
 -16   8   5      265.45      244.65     47.33 o 
 -14   8   5      664.04      725.76     55.65 o 
 -12   8   5      267.01      327.04     38.54 o 
 -10   8   5       37.83       39.15     22.82 o 
  -8   8   5       12.75       -4.60     17.27 o 
  -6   8   5       11.27        1.30     19.85 o 
  -4   8   5      123.53      145.00     25.05 o 
  -2   8   5     1010.88      942.12     45.16 o 
   0   8   5      342.48      353.88     28.63 o 
   2   8   5      139.74      126.09     20.68 o 
   4   8   5      489.94      470.94     33.12 o 
   6   8   5     2294.27     2292.73     56.93 o 
   8   8   5      108.61      167.24     22.85 o 
  10   8   5      148.92      194.63     33.98 o 
  12   8   5       14.79       26.26     50.90 o 
 -17   9   5       48.06       32.94     34.24 o 
 -15   9   5      505.83      437.23     48.13 o 
 -13   9   5      564.30      563.36     50.19 o 
 -11   9   5       75.97      107.06     27.18 o 
  -9   9   5       63.66       29.57     21.55 o 
  -7   9   5      312.67      255.49     32.46 o 
  -5   9   5       72.25      145.89     26.84 o 
  -3   9   5     2881.81     2839.38     98.65 o 
  -1   9   5     3608.04     3443.30    120.71 o 
   1   9   5      299.90      374.27     31.00 o 
   3   9   5      456.16      420.11     32.46 o 
   5   9   5      327.81      356.96     38.39 o 
   7   9   5      156.80      193.78     38.13 o 
   9   9   5       92.42      139.44     48.55 o 
 -16  10   5       17.47       -4.00     28.24 o 
 -14  10   5      510.29      530.61     51.15 o 
 -12  10   5     2385.77     2112.12     83.10 o 
 -10  10   5      988.88      926.04     69.96 o 
  -8  10   5     2070.75     1956.78    132.47 o 
  -6  10   5     2008.47     2035.38    152.09 o 
  -4  10   5      918.71      893.47     44.37 o 
  -2  10   5      226.49      254.90     27.60 o 
   0  10   5      739.98      757.83     51.39 o 
   2  10   5     4423.45     4487.44    116.71 o 
   4  10   5     1411.54     1555.03     79.18 o 
   6  10   5      270.41      293.90     46.40 o 
   8  10   5      738.73      579.23     89.77 o 
  10  10   5      968.62     1283.27    115.00 o 
 -13  11   5       74.69       78.55     29.29 o 
 -11  11   5      165.83      154.33     33.00 o 
  -9  11   5     4477.87     4174.59    117.10 o 
  -7  11   5     1136.70     1129.03     60.41 o 
  -5  11   5      135.19       95.17     37.84 o 
  -3  11   5     1317.75     1410.66     64.89 o 
  -1  11   5     1001.61     1029.87     60.85 o 
   1  11   5        6.10       34.07     28.57 o 
   3  11   5       97.35       36.03     30.20 o 
   5  11   5     2085.31     2140.71    232.90 o 
   7  11   5      865.51      969.97    112.95 o 
   9  11   5      162.51      141.98     57.94 o 
 -12  12   5        4.49      -22.38     33.44 o 
 -10  12   5      129.78      277.95     50.03 o 
  -8  12   5       26.41       67.19     32.76 o 
  -6  12   5       36.75       92.97     35.77 o 
  -4  12   5        2.26       24.16     28.68 o 
  -2  12   5      328.26      357.84     55.88 o 
   0  12   5        3.44       26.25     27.78 o 
   2  12   5     1478.77     1566.78    180.99 o 
   4  12   5       74.46       94.27     39.09 o 
   6  12   5      674.77      826.49     76.55 o 
  -7  13   5      940.49      991.74    177.55 o 
  -5  13   5     1538.06     1564.36     94.86 o 
  -3  13   5       38.38       19.15     28.62 o 
  -1  13   5       15.78       39.06     33.08 o 
   1  13   5      258.22      360.93     54.96 o 
 -22   0   6       14.42      -23.17     63.36 o 
 -20   0   6      707.67      809.80    102.53 o 
 -18   0   6     8465.19     8148.16    285.99 o 
 -16   0   6      258.53      162.22     52.65 o 
 -14   0   6     1599.52     1545.98     95.33 o 
 -12   0   6    24481.62    25314.63    607.19 o 
 -10   0   6    27812.59    28803.01    666.73 o 
  -8   0   6     5131.70     5224.43    158.40 o 
  -6   0   6     2468.88     2418.47     89.76 o 
  -4   0   6      793.04      889.90     64.54 o 
  -2   0   6     8656.58     9368.25    252.55 o 
   0   0   6    50891.04    56101.63    891.32 o 
   2   0   6    91978.94   102222.95   1599.16 o 
   4   0   6     2960.89     3090.22     64.75 o 
   6   0   6        9.37       31.86     14.16 o 
   8   0   6     3582.52     3987.92    170.57 o 
  10   0   6     5234.72     5132.77    210.75 o 
  12   0   6     1946.61     1806.01    129.36 o 
  14   0   6      804.92      901.63    110.16 o 
  16   0   6      548.70      729.43    106.79 o 
 -23   1   6      757.64      822.80     84.63 o 
 -21   1   6        2.98       58.48     60.72 o 
 -19   1   6       23.03       34.15     39.82 o 
 -17   1   6     5228.34     4808.23    140.11 o 
 -15   1   6    11230.64     9972.75    998.12 o 
 -13   1   6      936.48      982.69     54.56 o 
 -11   1   6       86.27      116.52     23.36 o 
  -9   1   6    16161.43    16348.53    394.23 o 
  -7   1   6        9.57        7.66     11.90 o 
  -5   1   6     4187.12     4792.62    243.61 o 
  -3   1   6    16073.71    16694.02    180.08 o 
  -1   1   6    12431.60    12924.68    130.45 o 
   1   1   6     6596.67     7478.73     93.55 o 
   3   1   6     6012.42     7191.44     94.50 o 
   5   1   6     5125.86     5291.87     87.97 o 
   7   1   6     4561.16     4309.67    122.42 o 
   9   1   6      702.69      724.90     59.62 o 
  11   1   6      157.48      233.81     52.66 o 
  13   1   6     1159.26     1183.88     83.86 o 
  15   1   6      251.72      328.09     57.27 o 
 -22   2   6        0.86       -7.10     30.28 o 
 -20   2   6      151.30      176.67     39.01 o 
 -18   2   6      503.10      409.33     44.46 o 
 -16   2   6      112.92      100.43     35.62 o 
 -14   2   6     1026.59      918.28     56.51 o 
 -12   2   6     1553.09     1479.77     59.75 o 
 -10   2   6    17949.91    18541.63    319.73 o 
  -8   2   6    15303.96    17046.78    243.32 o 
  -6   2   6     1560.20     1612.32     48.28 o 
  -4   2   6     1133.71     1199.09     24.57 o 
  -2   2   6     2310.25     2241.16     47.72 o 
   0   2   6     1371.05     1434.86     26.54 o 
   2   2   6     7632.65     8200.30    100.05 o 
   4   2   6       83.59      129.75     24.71 o 
   6   2   6      203.62      242.60     21.60 o 
   8   2   6       22.19       -3.72     20.24 o 
  10   2   6        0.29        1.93     30.22 o 
  12   2   6       81.12       72.76     35.12 o 
  14   2   6      587.96      625.46     69.37 o 
  16   2   6        1.82       75.13     37.21 o 
 -21   3   6      332.61      273.95     53.52 o 
 -19   3   6      999.35     1079.95     82.36 o 
 -17   3   6      170.08      166.20     33.58 o 
 -15   3   6      213.65      268.38     33.01 o 
 -13   3   6     2324.52     2313.43     67.77 o 
 -11   3   6    19567.05    20458.13    296.11 o 
  -9   3   6     9720.15    10873.92    168.67 o 
  -7   3   6     1202.99     1291.95     59.62 o 
  -5   3   6    10342.37    10784.57    122.67 o 
  -3   3   6        7.33       24.32      6.08 o 
  -1   3   6     6517.79     6886.36    111.25 o 
   1   3   6    14101.45    13809.85    157.65 o 
   3   3   6       21.69       16.78      7.63 o 
   5   3   6     2061.83     1944.04     56.04 o 
   7   3   6     3196.47     3154.64     95.15 o 
   9   3   6     4587.56     4498.63    112.67 o 
  11   3   6      217.43      217.24     42.42 o 
  13   3   6       18.37       41.13     35.43 o 
  15   3   6      315.48      397.09     57.80 o 
 -22   4   6      438.88      575.14     72.13 o 
 -20   4   6      870.88      812.18     77.85 o 
 -18   4   6     1519.71     1391.83     82.56 o 
 -16   4   6     1626.06     1432.04     79.62 o 
 -14   4   6      918.56      814.45     75.17 o 
 -12   4   6     1182.84     1107.72     57.84 o 
 -10   4   6     9606.47    10057.24    143.61 o 
  -8   4   6     7652.29     7902.29    113.35 o 
  -6   4   6     2109.34     1859.21    122.29 o 
  -4   4   6     7737.04     7877.61    140.48 o 
  -2   4   6     8679.35     8993.29    110.36 o 
   0   4   6     7236.77     7002.30     91.83 o 
   2   4   6     2975.18     3066.33     62.31 o 
   4   4   6     5536.51     5277.21     79.81 o 
   6   4   6     2563.64     2326.73     58.60 o 
   8   4   6     4413.28     4305.88    121.07 o 
  10   4   6     2294.31     2373.85    214.20 o 
  12   4   6        6.65       23.86     30.34 o 
  14   4   6      462.86      569.21     66.74 o 
 -21   5   6      248.89      255.04     55.35 o 
 -19   5   6       80.21      170.61     44.49 o 
 -17   5   6      263.57      276.35     47.93 o 
 -15   5   6      341.80      375.49     50.25 o 
 -13   5   6      476.12      499.39     99.08 o 
 -11   5   6     2037.69     1915.45     78.46 o 
  -9   5   6     4588.50     4421.66    123.75 o 
  -7   5   6     3555.94     3377.62     80.65 o 
  -5   5   6      111.59      213.29     23.07 o 
  -3   5   6       60.10      126.74     14.36 o 
  -1   5   6    10985.63    11352.27    137.01 o 
   1   5   6     4238.99     4009.56     79.37 o 
   3   5   6      372.11      351.93     21.40 o 
   5   5   6      945.84      897.74     42.51 o 
   7   5   6      533.17      539.85     34.64 o 
   9   5   6       20.86       37.91     22.69 o 
  11   5   6      676.29      795.74     67.69 o 
  13   5   6      681.04      832.88     73.33 o 
  15   5   6       46.50       81.97     87.20 o 
 -20   6   6        9.65        3.78     34.07 o 
 -18   6   6      167.28      199.68     46.53 o 
 -16   6   6      492.68      504.97     59.79 o 
 -14   6   6       48.60       23.76     42.17 o 
 -12   6   6     1585.60     1516.92     61.95 o 
 -10   6   6      291.53      329.23     33.98 o 
  -8   6   6      658.93      584.09     63.34 o 
  -6   6   6      186.61      215.16     25.59 o 
  -4   6   6        1.71       15.44     13.16 o 
  -2   6   6       13.82        5.26     11.39 o 
   0   6   6      765.08      755.92     27.25 o 
   2   6   6      432.91      437.08     24.14 o 
   4   6   6      228.48      236.74     21.38 o 
   6   6   6     1565.89     1357.75     47.72 o 
   8   6   6      432.08      391.72     32.98 o 
  10   6   6      225.24      285.32     44.83 o 
  12   6   6      373.95      502.83     73.49 o 
  14   6   6      151.72      242.79     47.31 o 
 -19   7   6      866.20      876.52     83.48 o 
 -17   7   6      150.40      134.87     64.46 o 
 -15   7   6     1066.22     1068.99     78.57 o 
 -13   7   6     4652.21     4219.50    112.05 o 
 -11   7   6       82.87       79.22     23.50 o 
  -9   7   6      654.73      674.89     44.61 o 
  -7   7   6      529.02      464.34     36.92 o 
  -5   7   6     8340.00     7771.98    146.78 o 
  -3   7   6     1238.45     1301.50     62.87 o 
  -1   7   6        6.59        0.53     12.72 o 
   1   7   6     2424.33     2305.28     59.05 o 
   3   7   6     4813.59     4759.69    117.91 o 
   5   7   6      482.38      415.24     28.10 o 
   7   7   6      478.50      463.66     42.00 o 
   9   7   6      806.06      951.78     58.40 o 
  11   7   6      533.92      725.43     58.42 o 
  13   7   6        1.52       68.79     31.93 o 
 -18   8   6       98.82      110.11     39.86 o 
 -16   8   6     3205.07     2807.61    119.82 o 
 -14   8   6     3170.20     2938.21    101.12 o 
 -12   8   6      326.90      286.93     36.71 o 
 -10   8   6     1026.23     1130.06     56.20 o 
  -8   8   6     3647.50     3828.65    188.76 o 
  -6   8   6      376.28      364.68     35.43 o 
  -4   8   6      400.93      386.16     30.27 o 
  -2   8   6     5702.62     5672.32    105.88 o 
   0   8   6    10168.26    10000.77    156.41 o 
   2   8   6      378.70      398.41     30.92 o 
   4   8   6     1199.69     1090.32     48.57 o 
   6   8   6     1169.43     1265.90     59.97 o 
   8   8   6      299.08      257.05     34.98 o 
  10   8   6       22.00       79.67     34.22 o 
  12   8   6     1511.35     1714.64    133.32 o 
 -17   9   6      215.22      155.34     44.08 o 
 -15   9   6       66.04       78.32     28.87 o 
 -13   9   6      974.52     1018.76     62.72 o 
 -11   9   6     1731.50     1665.98     94.20 o 
  -9   9   6       63.00       93.03     24.27 o 
  -7   9   6     1463.64     1285.77     58.05 o 
  -5   9   6      943.06      987.31     52.10 o 
  -3   9   6       67.46       52.23     20.22 o 
  -1   9   6      574.65      602.55     37.64 o 
   1   9   6     4448.22     4453.35     94.26 o 
   3   9   6     4439.24     4630.68     97.47 o 
   5   9   6       86.98       74.84     27.96 o 
   7   9   6      436.39      456.50     54.48 o 
   9   9   6      862.91     1035.10    110.60 o 
 -16  10   6      531.47      538.44     54.75 o 
 -14  10   6      338.31      368.87     45.47 o 
 -12  10   6       49.40       75.79     28.13 o 
 -10  10   6      948.65     1021.15     61.31 o 
  -8  10   6      249.54      246.12     49.43 o 
  -6  10   6        3.42       17.15     20.33 o 
  -4  10   6      114.51      111.66     22.86 o 
  -2  10   6      791.82      932.92     70.69 o 
   0  10   6      588.48      591.77     48.07 o 
   2  10   6      231.42      366.80     57.48 o 
   4  10   6       92.70       66.07     24.24 o 
   6  10   6      596.02      709.21     66.32 o 
   8  10   6      365.23      385.75     77.14 o 
 -13  11   6       18.67       32.58     26.76 o 
 -11  11   6       70.30       91.57     28.71 o 
  -9  11   6     1104.54     1157.60     78.31 o 
  -7  11   6      103.68      140.79     28.64 o 
  -5  11   6      939.60     1164.95     64.27 o 
  -3  11   6        4.08       44.13     23.75 o 
  -1  11   6      624.13      715.51     53.70 o 
   1  11   6      700.69      785.88     58.64 o 
   3  11   6      419.34      544.72     62.06 o 
   5  11   6      167.08      185.10     57.49 o 
   7  11   6      103.12      114.41     51.48 o 
 -12  12   6      760.60      841.41     84.27 o 
 -10  12   6      384.27      358.85     57.10 o 
  -8  12   6     1290.17     1183.79     89.41 o 
  -6  12   6       77.42      155.84     31.24 o 
  -4  12   6        7.79       41.34     41.21 o 
  -2  12   6     1029.30      999.83     80.77 o 
   0  12   6      399.80      423.89     58.34 o 
   2  12   6      609.04      637.10     72.01 o 
   4  12   6      577.01      581.79     66.75 o 
  -7  13   6      197.48      154.82     57.79 o 
  -5  13   6      103.04      115.62     54.27 o 
  -3  13   6      549.75      763.93    143.52 o 
  -1  13   6      347.19      350.20     55.17 o 
   1  13   6      766.50      830.54     79.32 o 
 -23   1   7        9.70      -14.45     44.61 o 
 -21   1   7       15.82      -23.37     83.46 o 
 -19   1   7      889.14      935.49     70.94 o 
 -17   1   7      445.91      463.04     50.81 o 
 -15   1   7      351.93      396.36     50.09 o 
 -13   1   7     7553.95     7069.40    174.24 o 
 -11   1   7      438.94      436.23     35.52 o 
  -9   1   7     3284.60     3638.82     90.71 o 
  -7   1   7      559.36      512.03     30.57 o 
  -5   1   7     1174.42     1269.06     35.74 o 
  -3   1   7     2568.36     2310.90     39.03 o 
  -1   1   7      268.56      244.53     22.76 o 
   1   1   7     1763.54     1613.49     41.96 o 
   3   1   7     4654.92     4448.90     67.62 o 
   5   1   7     3430.55     2998.79    237.29 o 
   7   1   7       28.24       53.93     22.30 o 
   9   1   7      465.82      425.90     63.73 o 
  11   1   7     1224.43     1157.92     81.19 o 
  13   1   7      564.22      582.87     66.92 o 
  15   1   7      553.28      635.57     71.14 o 
 -22   2   7      698.69      869.47    164.72 o 
 -20   2   7       54.45       24.10     30.10 o 
 -18   2   7       24.28       20.42     29.97 o 
 -16   2   7     2022.39     1943.58    121.14 o 
 -14   2   7     7958.39     7742.87    172.38 o 
 -12   2   7      325.74      325.97     33.30 o 
 -10   2   7     2966.12     3373.51     99.36 o 
  -8   2   7     8290.95     8122.98    132.78 o 
  -6   2   7     4633.78     4653.41     71.56 o 
  -4   2   7     2424.43     2318.66     36.03 o 
  -2   2   7    19689.63    21428.56    209.60 o 
   0   2   7     5778.93     5668.80     68.06 o 
   2   2   7       12.30       77.83     10.52 o 
   4   2   7      777.66      811.49     30.12 o 
   6   2   7     7306.41     7077.53    140.22 o 
   8   2   7      157.18      168.91     30.72 o 
  10   2   7       12.55       18.30     27.95 o 
  12   2   7     2817.80     2968.71    131.26 o 
  14   2   7      902.97      969.84     82.97 o 
 -23   3   7        2.38       15.02     32.58 o 
 -21   3   7       31.10       68.52     35.70 o 
 -19   3   7     2729.40     2609.87    159.28 o 
 -17   3   7      186.15      220.11     34.87 o 
 -15   3   7       96.92       69.73     23.80 o 
 -13   3   7     2818.80     2664.32     96.49 o 
 -11   3   7      594.92      769.55     37.37 o 
  -9   3   7       32.14       36.33     14.50 o 
  -7   3   7    12988.00    13852.00    181.37 o 
  -5   3   7    14048.32    15295.36    168.92 o 
  -3   3   7     5728.09     5606.38     68.43 o 
  -1   3   7       16.87       30.21      7.51 o 
   1   3   7      976.12      933.68     25.11 o 
   3   3   7     5638.99     5460.38     78.14 o 
   5   3   7      375.34      403.72     26.40 o 
   7   3   7     1953.14     1897.07     68.66 o 
   9   3   7      394.07      407.24     42.10 o 
  11   3   7     4405.45     4130.85    138.51 o 
  13   3   7       12.67        6.00     33.66 o 
  15   3   7       65.95      162.34     82.51 o 
 -22   4   7       97.92      121.96     44.18 o 
 -20   4   7        1.40        1.35     32.80 o 
 -18   4   7       10.23      -32.84     34.03 o 
 -16   4   7      754.59      744.96     65.03 o 
 -14   4   7     1266.01     1187.74     67.54 o 
 -12   4   7     6788.73     6621.54    241.55 o 
 -10   4   7        4.06       -6.95     15.20 o 
  -8   4   7    13981.31    15363.20    197.47 o 
  -6   4   7      514.12      475.14     15.02 o 
  -4   4   7     5391.44     5805.52     79.71 o 
  -2   4   7      789.61      729.28     23.31 o 
   0   4   7     3569.54     3673.00     58.92 o 
   2   4   7      246.88      354.77     19.10 o 
   4   4   7        1.34       21.40     13.31 o 
   6   4   7        3.41       26.45     20.90 o 
   8   4   7      875.93      946.38     72.98 o 
  10   4   7      122.57      154.23     38.97 o 
  12   4   7      261.41      275.93     48.67 o 
  14   4   7       26.77       69.08     37.86 o 
 -21   5   7      181.03      167.70     47.55 o 
 -19   5   7      217.20      185.24     46.95 o 
 -17   5   7     3338.90     3165.41    122.96 o 
 -15   5   7     2274.63     2115.17    144.54 o 
 -13   5   7      545.02      525.19     52.20 o 
 -11   5   7      846.41      841.65     46.46 o 
  -9   5   7     6264.65     5887.22    203.78 o 
  -7   5   7     6853.57     6737.11    131.16 o 
  -5   5   7       10.52        3.01     11.74 o 
  -3   5   7        6.88       10.46      8.46 o 
  -1   5   7     3179.72     2934.42     52.64 o 
   1   5   7     4566.53     4485.56    109.66 o 
   3   5   7      703.43      681.03     31.46 o 
   5   5   7      959.38     1002.76     42.30 o 
   7   5   7     2799.26     2568.85     81.07 o 
   9   5   7      179.47      195.63     33.67 o 
  11   5   7      276.51      283.00     61.17 o 
  13   5   7     1832.06     1999.91    123.34 o 
 -20   6   7      352.17      374.84     60.04 o 
 -18   6   7     1767.64     1695.71     94.89 o 
 -16   6   7     6333.67     6206.49    515.37 o 
 -14   6   7     5226.82     5102.07    382.35 o 
 -12   6   7     6284.71     5770.66    142.07 o 
 -10   6   7     1704.54     1620.29     89.83 o 
  -8   6   7     1094.55     1028.05     57.77 o 
  -6   6   7     4828.22     4515.79    150.19 o 
  -4   6   7     1084.62      996.89     44.99 o 
  -2   6   7       11.88       -1.69     11.64 o 
   0   6   7     3059.53     2977.78     65.23 o 
   2   6   7    20321.49    19728.33    295.55 o 
   4   6   7    15220.44    15161.84    260.17 o 
   6   6   7      161.35      197.16     24.37 o 
   8   6   7      477.94      461.44     43.08 o 
  10   6   7     2830.08     2788.25     91.81 o 
  12   6   7      491.42      548.98     62.61 o 
 -19   7   7      177.02      236.38     51.88 o 
 -17   7   7     2679.86     2684.98    117.80 o 
 -15   7   7    12416.51    11822.00    277.38 o 
 -13   7   7     4661.34     4118.35    110.71 o 
 -11   7   7     3045.46     2831.14     86.28 o 
  -9   7   7     1446.74     1353.24     57.77 o 
  -7   7   7       15.69       22.34     20.32 o 
  -5   7   7       14.68       41.85     18.25 o 
  -3   7   7      315.29      296.69     32.83 o 
  -1   7   7     5747.05     5579.14    106.48 o 
   1   7   7     4809.28     4729.49     92.48 o 
   3   7   7     7716.21     7686.31    113.61 o 
   5   7   7     4066.16     3692.52     82.65 o 
   7   7   7      788.29      781.83     51.04 o 
   9   7   7      939.30     1098.71    102.95 o 
  11   7   7       36.97       34.55     25.18 o 
 -18   8   7       69.05       99.85     37.19 o 
 -16   8   7       78.38      177.95     43.01 o 
 -14   8   7     2067.90     1968.04     77.75 o 
 -12   8   7      254.48      257.13     34.08 o 
 -10   8   7       99.57      131.80     26.51 o 
  -8   8   7       16.87       16.51     22.53 o 
  -6   8   7      725.67      712.92     45.37 o 
  -4   8   7      194.62      202.79     25.11 o 
  -2   8   7       19.44       36.39     17.27 o 
   0   8   7       46.68       37.38     17.75 o 
   2   8   7      160.92      170.34     24.32 o 
   4   8   7     2878.17     2892.17     85.71 o 
   6   8   7       82.55       72.21     22.52 o 
   8   8   7      105.32      173.85     37.54 o 
  10   8   7        0.16       17.09     36.73 o 
 -17   9   7      683.07      662.47     72.39 o 
 -15   9   7     2846.03     2653.73     95.74 o 
 -13   9   7      759.26      643.93     53.09 o 
 -11   9   7        7.64       -4.21     19.91 o 
  -9   9   7      652.94      583.41     65.35 o 
  -7   9   7      668.58      738.75     69.10 o 
  -5   9   7      427.69      341.03     31.25 o 
  -3   9   7     1900.02     1869.70     58.64 o 
  -1   9   7      945.76      920.27     44.29 o 
   1   9   7     2616.99     2619.12     77.65 o 
   3   9   7     1080.27      999.61     53.16 o 
   5   9   7      413.83      434.50     41.74 o 
   7   9   7      495.76      628.66     91.09 o 
   9   9   7        4.49       15.55     40.92 o 
 -16  10   7      856.78      874.20     67.07 o 
 -14  10   7      431.73      444.97     47.95 o 
 -12  10   7     1375.88     1350.54     66.92 o 
 -10  10   7     2634.13     2416.42    136.75 o 
  -8  10   7      265.67      248.67     43.21 o 
  -6  10   7     3579.36     3565.09    101.87 o 
  -4  10   7    13330.51    12996.46    203.27 o 
  -2  10   7     1318.99     1262.82     61.93 o 
   0  10   7      839.37      814.70     44.99 o 
   2  10   7     5767.82     5540.65    135.63 o 
   4  10   7      869.05      811.50     68.13 o 
   6  10   7       44.26       99.74     34.33 o 
 -13  11   7       31.37       77.19     28.09 o 
 -11  11   7       74.91      157.23     32.75 o 
  -9  11   7     1195.97     1268.22     65.54 o 
  -7  11   7     3145.23     3089.99    181.86 o 
  -5  11   7     5683.05     5172.78    177.84 o 
  -3  11   7     4404.63     3881.22    113.61 o 
  -1  11   7     2449.12     2525.35     88.93 o 
   1  11   7      128.96      234.77     57.03 o 
   3  11   7       27.33       94.40     32.81 o 
   5  11   7      483.43      469.66     82.00 o 
 -10  12   7        2.19       15.53     21.79 o 
  -8  12   7      634.72      711.27     73.95 o 
  -6  12   7      748.98      745.18     64.29 o 
  -4  12   7     2336.39     2225.08     87.00 o 
  -2  12   7       15.10       66.64     26.87 o 
   0  12   7       26.06       84.67     31.86 o 
   2  12   7      472.19      601.82     94.47 o 
  -5  13   7     1076.78     1202.10     92.08 o 
  -3  13   7      697.00      753.18     76.99 o 
 -22   0   8      146.88       76.27     59.11 o 
 -20   0   8     5819.43     5190.11    220.58 o 
 -18   0   8     4925.46     4779.31    197.85 o 
 -16   0   8     1012.73     1130.88     88.01 o 
 -14   0   8     3794.31     3557.61    147.25 o 
 -12   0   8    10007.37     9866.17    282.33 o 
 -10   0   8    15195.35    15199.72    387.04 o 
  -8   0   8       54.88       26.55     20.24 o 
  -6   0   8      581.43      582.64     33.62 o 
  -4   0   8    30216.45    32226.08    533.47 o 
  -2   0   8    15564.32    17027.57    241.64 o 
   0   0   8     1898.75     1891.00     66.32 o 
   2   0   8    15813.19    15453.73    293.24 o 
   4   0   8    11292.72    10676.42    226.59 o 
   6   0   8       95.87      115.29     45.91 o 
   8   0   8      449.76      434.17     73.92 o 
  10   0   8     3190.01     3612.16    180.84 o 
  12   0   8     1755.61     1600.97    127.60 o 
  14   0   8      543.20      618.10    100.19 o 
 -23   1   8     1310.76     1284.53     93.56 o 
 -21   1   8     1475.25     1595.74     90.53 o 
 -19   1   8      347.89      266.48     46.87 o 
 -17   1   8     1667.88     1530.70     75.55 o 
 -15   1   8     7342.27     7053.40    166.56 o 
 -13   1   8      511.77      481.80     40.73 o 
 -11   1   8     4893.18     5166.35    169.98 o 
  -9   1   8    11996.61    12876.25    235.62 o 
  -7   1   8     1178.91      955.13     41.42 o 
  -5   1   8     4564.92     4479.08     65.19 o 
  -3   1   8     3895.14     4346.65     62.65 o 
  -1   1   8     3812.53     3827.11     70.38 o 
   1   1   8     6333.25     5878.27    100.04 o 
   3   1   8       29.53       27.07     14.34 o 
   5   1   8      842.26      895.24     48.42 o 
   7   1   8    12095.63    11497.89    206.53 o 
   9   1   8     1440.48     1293.54     73.21 o 
  11   1   8        4.22       13.55     28.44 o 
  13   1   8     1380.17     1683.25     94.41 o 
 -22   2   8       19.07        9.60     35.07 o 
 -20   2   8      120.07      155.42     34.95 o 
 -18   2   8      196.34      146.23     47.38 o 
 -16   2   8      652.35      615.48     52.70 o 
 -14   2   8       16.14       20.46     23.55 o 
 -12   2   8     5495.39     5681.73    136.10 o 
 -10   2   8     8226.80     9189.03    153.73 o 
  -8   2   8      744.11      740.76     31.16 o 
  -6   2   8     1071.70      980.18     28.07 o 
  -4   2   8     7730.09     8036.69    109.64 o 
  -2   2   8      382.58      416.61     15.19 o 
   0   2   8     4725.12     4568.77     73.84 o 
   2   2   8      288.26      335.93     27.14 o 
   4   2   8        5.41       21.55     21.09 o 
   6   2   8     2320.57     2288.67     73.94 o 
   8   2   8     4179.75     3794.35    103.02 o 
  10   2   8     2597.90     2375.10    101.56 o 
  12   2   8       98.25      104.41     39.29 o 
  14   2   8      372.00      448.59     61.82 o 
 -23   3   8       52.87       22.34     38.53 o 
 -21   3   8      928.04      829.36     80.45 o 
 -19   3   8      707.62      831.28     96.51 o 
 -17   3   8       30.82       32.40     28.36 o 
 -15   3   8     3090.30     2878.86     81.22 o 
 -13   3   8     5134.60     4953.77    106.04 o 
 -11   3   8       10.96       47.98     16.53 o 
  -9   3   8     3556.32     3806.93    106.09 o 
  -7   3   8      542.00      549.58     23.49 o 
  -5   3   8     2719.34     2629.64     41.46 o 
  -3   3   8     9246.73     9377.53    105.09 o 
  -1   3   8    11408.74    11855.79    128.20 o 
   1   3   8      132.81      141.77     16.47 o 
   3   3   8     4453.73     4138.41     96.36 o 
   5   3   8      127.99      136.64     26.53 o 
   7   3   8     1863.21     1787.69     73.53 o 
   9   3   8      144.43      167.03     31.88 o 
  11   3   8      748.60      840.85    107.22 o 
  13   3   8      249.08      295.61     51.08 o 
 -22   4   8      995.04      916.81    122.48 o 
 -20   4   8      834.38      840.75     78.54 o 
 -18   4   8     2215.45     2077.46    100.74 o 
 -16   4   8     5555.80     5234.24    252.99 o 
 -14   4   8      954.23     1056.91     75.03 o 
 -12   4   8     1110.00     1035.14     88.52 o 
 -10   4   8     2817.87     2588.12     89.24 o 
  -8   4   8      347.06      234.71     17.82 o 
  -6   4   8     9810.94     9854.77    117.62 o 
  -4   4   8    11531.32    12255.02    156.38 o 
  -2   4   8     4380.72     4125.66     64.49 o 
   0   4   8     2611.51     2365.91     50.00 o 
   2   4   8     4477.86     4456.39    113.68 o 
   4   4   8     1220.54     1182.42     51.46 o 
   6   4   8      157.46      133.59     28.51 o 
   8   4   8     2703.09     2383.88     81.67 o 
  10   4   8      549.55      631.04     64.09 o 
  12   4   8      905.91     1005.71     80.08 o 
 -21   5   8     1003.56      951.16     86.32 o 
 -19   5   8      169.11      197.23     46.05 o 
 -17   5   8     1331.23     1296.35     79.59 o 
 -15   5   8     2376.90     2324.17    100.87 o 
 -13   5   8      732.27      619.68     55.41 o 
 -11   5   8      818.42      837.63     47.79 o 
  -9   5   8     1962.17     1811.56     95.89 o 
  -7   5   8     2841.33     2578.25    158.66 o 
  -5   5   8     3594.93     3353.65     97.11 o 
  -3   5   8     6080.08     6191.89    109.97 o 
  -1   5   8     6612.43     6359.27    147.61 o 
   1   5   8     5540.95     5408.41     94.60 o 
   3   5   8      989.31      915.58     37.80 o 
   5   5   8      169.85      200.61     30.00 o 
   7   5   8     1379.28     1380.91     61.79 o 
   9   5   8      750.76      794.60     56.00 o 
  11   5   8      246.08      341.44     51.68 o 
  13   5   8     1187.06     1403.11     93.85 o 
 -20   6   8      159.43      198.07     48.74 o 
 -18   6   8      737.68      779.95    107.59 o 
 -16   6   8      329.50      360.86     81.92 o 
 -14   6   8      891.80      755.62     64.32 o 
 -12   6   8     1214.43     1179.54     56.39 o 
 -10   6   8     2136.43     2013.31     68.40 o 
  -8   6   8     2143.08     1980.92    140.47 o 
  -6   6   8       35.35        9.00     15.58 o 
  -4   6   8     8918.77     9204.13    144.97 o 
  -2   6   8       11.91        0.59     12.01 o 
   0   6   8      420.65      430.42     24.21 o 
   2   6   8     9154.81     8666.71    170.24 o 
   4   6   8        1.10       -1.65     18.22 o 
   6   6   8      574.90      570.87     44.49 o 
   8   6   8       58.35       52.76     41.67 o 
  10   6   8       72.52       83.71     26.89 o 
  12   6   8        6.38       74.39     38.80 o 
 -19   7   8     1119.16     1150.82     91.89 o 
 -17   7   8        4.83       18.25     32.30 o 
 -15   7   8      681.30      615.56     69.97 o 
 -13   7   8      370.13      398.74     41.04 o 
 -11   7   8     3837.88     3818.57    221.09 o 
  -9   7   8       28.68       25.31     19.23 o 
  -7   7   8        2.80       -7.80     16.54 o 
  -5   7   8     2000.03     1825.44     63.95 o 
  -3   7   8     1770.75     1739.42     52.68 o 
  -1   7   8       42.04       34.16     16.03 o 
   1   7   8      592.08      623.11     52.06 o 
   3   7   8      318.65      328.91     37.39 o 
   5   7   8      294.09      311.75     35.60 o 
   7   7   8      138.61      119.29     27.34 o 
   9   7   8      736.80      706.05     53.91 o 
  11   7   8      272.11      297.58     39.73 o 
 -18   8   8        5.51        5.16     30.97 o 
 -16   8   8      336.17      371.01     57.09 o 
 -14   8   8     1500.45     1461.37     70.73 o 
 -12   8   8      349.24      325.63     39.19 o 
 -10   8   8      323.78      372.31     51.78 o 
  -8   8   8     4273.25     4064.84    104.56 o 
  -6   8   8      610.56      565.69     41.80 o 
  -4   8   8       63.42       80.87     20.19 o 
  -2   8   8     8062.60     7846.56    142.40 o 
   0   8   8     7101.18     7126.24    138.28 o 
   2   8   8       90.20      103.57     24.67 o 
   4   8   8        9.50       23.55     41.58 o 
   6   8   8     2643.70     2519.36    104.92 o 
   8   8   8      957.86     1020.75     77.52 o 
  10   8   8       21.12       41.74     28.92 o 
 -17   9   8      554.26      565.43     68.21 o 
 -15   9   8      505.90      466.77     48.96 o 
 -13   9   8      324.85      382.13     43.31 o 
 -11   9   8     2286.93     2380.39     84.29 o 
  -9   9   8      127.59       96.41     26.36 o 
  -7   9   8       66.80       96.71     26.36 o 
  -5   9   8     1549.70     1425.36     52.91 o 
  -3   9   8     1907.01     1846.97     59.41 o 
  -1   9   8      106.59      135.99     23.26 o 
   1   9   8     1160.52     1103.58     56.35 o 
   3   9   8     2211.75     2211.45    122.60 o 
   5   9   8      309.36      386.14     50.14 o 
   7   9   8       45.89       75.80     32.67 o 
   9   9   8      309.19      360.67     74.36 o 
 -16  10   8       88.35      123.30     32.05 o 
 -14  10   8        1.21        7.54     21.94 o 
 -12  10   8      148.41      154.28     32.78 o 
 -10  10   8      143.99      155.77     31.53 o 
  -8  10   8      387.64      366.28     41.60 o 
  -6  10   8        5.27      -19.16     22.02 o 
  -4  10   8       24.68       27.92     19.71 o 
  -2  10   8     1011.69     1002.99     53.18 o 
   0  10   8      159.99      173.25     26.67 o 
   2  10   8      824.24      782.82     53.56 o 
   4  10   8      183.56      153.72     58.52 o 
   6  10   8      108.31       43.42     44.88 o 
 -13  11   8       95.32      118.29     29.60 o 
 -11  11   8        6.16       54.08     23.84 o 
  -9  11   8     1038.36     1107.34     65.83 o 
  -7  11   8      948.06     1025.07     54.20 o 
  -5  11   8       17.83       39.95     20.80 o 
  -3  11   8       66.45       81.68     22.88 o 
  -1  11   8      275.60      311.22     39.01 o 
   1  11   8     1697.32     1777.05     93.43 o 
   3  11   8      516.32      649.02     67.98 o 
 -10  12   8       17.07       61.71     40.44 o 
  -8  12   8      286.02      320.79     42.16 o 
  -6  12   8      717.50      785.72     60.54 o 
  -4  12   8     1432.55     1570.55     91.56 o 
  -2  12   8      723.49      844.40     62.13 o 
   0  12   8      688.99      728.46     72.57 o 
   2  12   8      334.87      370.21     77.29 o 
 -23   1   9      164.00      208.98     54.34 o 
 -21   1   9        4.40       -3.86     35.64 o 
 -19   1   9      206.57      246.24     44.51 o 
 -17   1   9     1241.96     1181.75     67.38 o 
 -15   1   9     3520.22     3083.79    175.70 o 
 -13   1   9     4413.10     3963.67    133.76 o 
 -11   1   9     3940.10     4008.40    106.35 o 
  -9   1   9     3186.11     2997.74     84.11 o 
  -7   1   9       39.18       23.58     15.65 o 
  -5   1   9     6358.28     6558.41    166.70 o 
  -3   1   9     4183.19     4286.26     74.99 o 
  -1   1   9       43.73       64.82     14.21 o 
   1   1   9     2856.96     2762.92    122.21 o 
   3   1   9     6711.00     6599.18    131.04 o 
   5   1   9     4077.12     3651.84    147.94 o 
   7   1   9       19.91       64.82     25.90 o 
   9   1   9      481.94      437.00     58.82 o 
  11   1   9      591.00      475.55     61.92 o 
  13   1   9      382.36      534.53    190.68 o 
 -22   2   9     2078.37     2053.20    111.16 o 
 -20   2   9      759.21      830.37     77.12 o 
 -18   2   9       43.04       46.99     29.81 o 
 -16   2   9     1821.10     1704.47     78.90 o 
 -14   2   9    10317.54    10651.34    220.02 o 
 -12   2   9      501.99      552.25     53.97 o 
 -10   2   9       64.28       43.04     20.27 o 
  -8   2   9     5423.22     5322.30     85.34 o 
  -6   2   9     7761.81     7805.42    101.85 o 
  -4   2   9     8799.07     8975.56    113.16 o 
  -2   2   9     7439.78     7742.12     89.74 o 
   0   2   9    10623.00    10124.58    193.72 o 
   2   2   9      398.32      408.74     29.32 o 
   4   2   9      620.30      653.61     43.60 o 
   6   2   9     4940.59     4889.46    118.28 o 
   8   2   9     1691.87     1660.26     88.94 o 
  10   2   9      674.98      693.05     67.34 o 
  12   2   9      306.20      407.33     56.12 o 
 -23   3   9       65.66      104.86     45.27 o 
 -21   3   9      310.37      363.21     57.18 o 
 -19   3   9     4482.81     4483.77    258.05 o 
 -17   3   9      746.67      818.41     74.95 o 
 -15   3   9     1467.02     1278.41     73.77 o 
 -13   3   9      886.15      833.04     49.21 o 
 -11   3   9      240.76      258.92     27.79 o 
  -9   3   9      634.63      589.18     24.55 o 
  -7   3   9      676.59      696.46     25.04 o 
  -5   3   9    12018.74    12434.86    134.88 o 
  -3   3   9    14117.42    14026.86    163.10 o 
  -1   3   9      406.00      426.67     20.72 o 
   1   3   9       81.92       74.22     20.54 o 
   3   3   9      850.51      889.04     47.54 o 
   5   3   9      919.85      856.91     50.85 o 
   7   3   9      125.32       90.29     32.20 o 
   9   3   9      308.12      385.90     43.15 o 
  11   3   9     1841.19     1909.76    224.32 o 
  13   3   9      166.54      256.51     48.63 o 
 -22   4   9       50.68       41.66     40.06 o 
 -20   4   9      151.40      176.34     48.79 o 
 -18   4   9      468.40      555.91     63.04 o 
 -16   4   9      572.65      516.63     57.41 o 
 -14   4   9       40.79       62.96     29.68 o 
 -12   4   9     3587.71     3466.68    264.51 o 
 -10   4   9     3935.80     3812.79    113.02 o 
  -8   4   9     2575.81     2382.48     64.37 o 
  -6   4   9     1666.57     1592.69     41.97 o 
  -4   4   9     6574.29     6706.33     83.42 o 
  -2   4   9       23.25       42.44     10.69 o 
   0   4   9     1332.81     1202.37     38.47 o 
   2   4   9     2801.08     2620.01    118.37 o 
   4   4   9     2025.11     1906.97     90.20 o 
   6   4   9      448.56      529.26     85.24 o 
   8   4   9      191.22      134.10     30.81 o 
  10   4   9      588.56      583.58     91.45 o 
  12   4   9       72.78      106.21     89.03 o 
 -21   5   9     1546.53     1598.27    101.82 o 
 -19   5   9      338.31      301.29     56.06 o 
 -17   5   9     2651.29     2358.13    106.09 o 
 -15   5   9     3014.10     2901.60    112.19 o 
 -13   5   9      666.08      629.92     64.17 o 
 -11   5   9      224.41      274.68     49.73 o 
  -9   5   9     2593.17     2310.12     99.65 o 
  -7   5   9    11566.42    11678.24    195.11 o 
  -5   5   9     4697.72     4555.04     85.99 o 
  -3   5   9     1120.26     1119.14     34.19 o 
  -1   5   9     4866.65     4596.70     84.76 o 
   1   5   9     3355.59     3170.76     83.04 o 
   3   5   9        4.67       -8.65     17.94 o 
   5   5   9      386.24      471.84     41.63 o 
   7   5   9     2611.66     2531.88     84.48 o 
   9   5   9     1058.43     1051.75     64.23 o 
  11   5   9       22.97      126.03     36.04 o 
 -20   6   9     1545.93     1482.43    101.35 o 
 -18   6   9     4543.49     4455.87    157.49 o 
 -16   6   9      716.24      651.76    107.23 o 
 -14   6   9       89.12      108.90     62.26 o 
 -12   6   9     4683.82     4238.44    134.81 o 
 -10   6   9     3162.05     3067.23     86.37 o 
  -8   6   9      749.83      782.04     43.88 o 
  -6   6   9     4283.74     4123.64     84.69 o 
  -4   6   9     9940.15     9655.90    149.81 o 
  -2   6   9     3285.71     3293.33     72.17 o 
   0   6   9        8.98        6.31     26.72 o 
   2   6   9     1023.45     1092.09     51.70 o 
   4   6   9     2575.22     2500.27     79.19 o 
   6   6   9      598.58      573.94     46.90 o 
   8   6   9      906.23      987.48     61.27 o 
  10   6   9     1066.81     1044.92     66.89 o 
 -19   7   9       19.20       25.06     33.89 o 
 -17   7   9      698.22      713.67     73.74 o 
 -15   7   9     1890.40     1825.54     93.27 o 
 -13   7   9     4362.53     4150.27    113.27 o 
 -11   7   9     1315.80     1232.77     57.28 o 
  -9   7   9      105.60      118.31     25.37 o 
  -7   7   9     1488.01     1366.76     55.25 o 
  -5   7   9      596.95      618.31     48.50 o 
  -3   7   9      962.20     1082.08     43.39 o 
  -1   7   9     2464.21     2373.82    119.00 o 
   1   7   9       85.43      117.89     30.36 o 
   3   7   9       43.72       40.77     25.52 o 
   5   7   9      710.64      742.37    116.46 o 
   7   7   9     2887.34     2923.02     93.99 o 
   9   7   9      250.02      284.36     59.70 o 
 -18   8   9        0.25       15.31     29.42 o 
 -16   8   9      176.91      164.65     43.01 o 
 -14   8   9      215.61      171.49     33.02 o 
 -12   8   9      181.95      179.50     31.67 o 
 -10   8   9      565.33      552.02     69.47 o 
  -8   8   9       27.12       22.92     20.01 o 
  -6   8   9      277.09      313.26     30.79 o 
  -4   8   9      108.08      121.59     22.20 o 
  -2   8   9       18.53       19.31     20.94 o 
   0   8   9      737.36      764.97     49.19 o 
   2   8   9       67.39       58.39     29.87 o 
   4   8   9      476.18      467.30     56.05 o 
   6   8   9        9.21       18.45     27.74 o 
   8   8   9       24.32       98.94     56.40 o 
 -17   9   9      119.54       74.21     35.68 o 
 -15   9   9       86.65      106.55     33.00 o 
 -13   9   9      715.41      643.10     53.97 o 
 -11   9   9      603.55      591.27     62.06 o 
  -9   9   9     1090.10     1119.46     59.80 o 
  -7   9   9      254.54      223.87     28.95 o 
  -5   9   9      520.38      571.10     41.77 o 
  -3   9   9      332.10      416.95     35.27 o 
  -1   9   9     1193.79     1170.60     56.74 o 
   1   9   9      616.09      767.10     52.39 o 
   3   9   9      139.73      126.08     35.68 o 
   5   9   9      298.14      357.58     51.20 o 
   7   9   9      614.90      635.45     67.41 o 
 -16  10   9      375.36      350.61     45.08 o 
 -14  10   9        5.09       38.72     24.12 o 
 -12  10   9      781.76      732.32     69.43 o 
 -10  10   9     1268.04     1044.67     79.50 o 
  -8  10   9       47.69       10.66     31.48 o 
  -6  10   9     1852.36     1748.26     62.24 o 
  -4  10   9     4570.98     4450.20    101.94 o 
  -2  10   9     1285.60     1390.56    132.25 o 
   0  10   9      257.01      315.22     38.64 o 
   2  10   9      539.10      582.74     61.39 o 
   4  10   9      934.96     1008.69    117.20 o 
   6  10   9      424.77      609.15     99.75 o 
 -13  11   9       90.70       57.26     25.21 o 
 -11  11   9        4.42       26.37     41.46 o 
  -9  11   9      444.51      491.76     48.20 o 
  -7  11   9     2788.57     2738.11     81.33 o 
  -5  11   9     1600.04     1649.44     62.31 o 
  -3  11   9      669.22      708.22     47.48 o 
  -1  11   9     1411.62     1327.43     82.12 o 
   1  11   9     1037.45     1347.76     86.21 o 
   3  11   9      198.44      341.90     74.50 o 
 -10  12   9      827.31      792.38     61.87 o 
  -8  12   9        2.32       34.70     22.17 o 
  -6  12   9      391.84      460.92     49.40 o 
  -4  12   9     1310.33     1277.04     89.56 o 
  -2  12   9       11.33       11.95     27.18 o 
   0  12   9       71.24      111.43     36.29 o 
 -22   0  10      747.48      859.81    105.47 o 
 -20   0  10       62.77       67.18     52.22 o 
 -18   0  10     5494.07     5494.15    215.30 o 
 -16   0  10     3904.18     3638.12    159.57 o 
 -14   0  10      551.28      427.27     61.75 o 
 -12   0  10     4583.95     4596.13    171.45 o 
 -10   0  10    20360.92    21318.51    524.61 o 
  -8   0  10     2612.25     2548.18     79.05 o 
  -6   0  10      173.83      160.36     42.61 o 
  -4   0  10      410.76      203.07     27.79 o 
  -2   0  10      393.33      603.61     44.12 o 
   0   0  10      696.75      709.43     55.45 o 
   2   0  10     8558.54     8074.83    189.34 o 
   4   0  10     4773.41     4196.31    129.82 o 
   6   0  10     1873.34     1592.47    109.85 o 
   8   0  10      302.62      335.89     67.61 o 
  10   0  10     1919.99     1783.28    132.29 o 
  12   0  10      576.12      563.24     94.91 o 
 -23   1  10       56.47       97.83     61.31 o 
 -21   1  10      593.72      734.14     67.48 o 
 -19   1  10      159.54      122.79     36.72 o 
 -17   1  10       52.54       41.80     27.61 o 
 -15   1  10     1994.30     2072.33     82.99 o 
 -13   1  10     5972.83     5868.43    201.81 o 
 -11   1  10     1817.41     1773.94     76.85 o 
  -9   1  10     2971.07     2813.13     92.12 o 
  -7   1  10    12891.47    12966.00    175.38 o 
  -5   1  10       38.93       62.56     10.63 o 
  -3   1  10     6118.87     6448.42    105.65 o 
  -1   1  10     5756.41     5635.24     98.78 o 
   1   1  10     6565.76     6450.76    112.61 o 
   3   1  10     1010.64     1131.64     45.63 o 
   5   1  10      674.47      630.07     46.45 o 
   7   1  10     3687.28     3480.44    101.17 o 
   9   1  10     1120.75      981.64     74.67 o 
  11   1  10      462.78      533.25     63.84 o 
 -22   2  10      203.28      250.39     55.92 o 
 -20   2  10        0.26       22.26     32.50 o 
 -18   2  10        4.18        2.20     42.10 o 
 -16   2  10      306.73      326.18     42.45 o 
 -14   2  10      526.40      599.08     49.21 o 
 -12   2  10      908.89      968.47     44.97 o 
 -10   2  10     2611.48     2511.77     90.12 o 
  -8   2  10     1281.47     1143.72     34.67 o 
  -6   2  10       79.87       86.32     12.42 o 
  -4   2  10     6481.08     6233.60     99.77 o 
  -2   2  10       21.89        2.26     11.73 o 
   0   2  10     2426.66     2393.34     59.93 o 
   2   2  10     1080.20     1081.14     43.13 o 
   4   2  10      880.74      821.58     50.06 o 
   6   2  10       22.62       44.05     22.52 o 
   8   2  10        3.78       12.63     22.64 o 
  10   2  10      576.00      595.13     65.88 o 
  12   2  10        0.32       73.81     33.96 o 
 -23   3  10      352.48      323.21     60.78 o 
 -21   3  10      585.91      643.91     72.83 o 
 -19   3  10      718.12      671.73     70.07 o 
 -17   3  10      668.33      717.19     72.31 o 
 -15   3  10     2264.15     2071.36     92.75 o 
 -13   3  10      308.71      367.81     44.83 o 
 -11   3  10     3121.84     3059.80    101.11 o 
  -9   3  10     1710.69     1623.21     50.43 o 
  -7   3  10      268.25      261.52     17.48 o 
  -5   3  10     1526.45     1409.66     35.63 o 
  -3   3  10     9835.16    10006.75    131.94 o 
  -1   3  10      575.12      657.84     33.27 o 
   1   3  10       83.57       89.97     22.02 o 
   3   3  10       34.90       93.76     23.24 o 
   5   3  10      143.86      183.47     33.53 o 
   7   3  10     2277.14     2146.85     79.44 o 
   9   3  10     1069.71      992.98     82.95 o 
  11   3  10      392.41      348.26     53.73 o 
 -22   4  10     2044.50     2327.41    123.56 o 
 -20   4  10     3633.88     3623.07    143.18 o 
 -18   4  10     2047.07     2049.94    148.13 o 
 -16   4  10      230.65      156.80     39.89 o 
 -14   4  10      249.75      396.63    179.46 o 
 -12   4  10     2659.99     2401.30     93.47 o 
 -10   4  10     2335.19     2310.51     85.27 o 
  -8   4  10     6041.42     5920.47    117.89 o 
  -6   4  10     5313.81     5313.27     87.52 o 
  -4   4  10     6630.50     6700.22     94.89 o 
  -2   4  10    12947.59    13172.44    213.87 o 
   0   4  10     1800.03     1657.21     59.09 o 
   2   4  10      278.96      321.35     33.81 o 
   4   4  10      141.38      177.63     29.66 o 
   6   4  10     2535.29     2086.40    125.98 o 
   8   4  10     2544.95     2427.44     87.85 o 
  10   4  10     1318.48     1539.82    138.68 o 
 -21   5  10     4367.94     4093.95    159.06 o 
 -19   5  10     3925.81     3791.91    145.64 o 
 -17   5  10       94.90      106.96     36.65 o 
 -15   5  10      122.41      123.04     33.74 o 
 -13   5  10      964.98     1061.21     94.61 o 
 -11   5  10      354.43      474.31     57.57 o 
  -9   5  10     1523.21     1421.60     66.10 o 
  -7   5  10     2496.52     2529.01     62.94 o 
  -5   5  10     3497.14     3398.76     72.60 o 
  -3   5  10     8880.55     8517.13    185.85 o 
  -1   5  10     6154.89     6161.22    125.47 o 
   1   5  10      270.27      271.40     31.39 o 
   3   5  10        5.50        8.97     18.46 o 
   5   5  10      799.67      806.31     52.36 o 
   7   5  10     1564.78     1531.40     68.40 o 
   9   5  10      523.92      624.22     54.12 o 
  11   5  10       53.59       81.98     49.21 o 
 -20   6  10      703.99      707.28     97.10 o 
 -18   6  10     1066.64     1065.55     85.80 o 
 -16   6  10      284.79      276.45     48.74 o 
 -14   6  10       89.53       93.34     33.81 o 
 -12   6  10      923.87      853.00     65.38 o 
 -10   6  10     1465.90     1453.78    108.61 o 
  -8   6  10      402.04      336.25     32.87 o 
  -6   6  10      686.31      700.10     37.15 o 
  -4   6  10      786.54      820.87     38.10 o 
  -2   6  10     3142.51     3204.73    106.44 o 
   0   6  10      636.91      596.65     70.77 o 
   2   6  10      242.99      270.11     33.48 o 
   4   6  10      467.29      554.26     45.27 o 
   6   6  10        0.82      -20.38     20.38 o 
   8   6  10      103.26       90.97     28.34 o 
  10   6  10       77.35      131.62     31.00 o 
 -19   7  10      196.66      181.31     47.44 o 
 -17   7  10      921.24      951.58     81.39 o 
 -15   7  10       34.43        8.52     27.79 o 
 -13   7  10      376.75      386.71     42.25 o 
 -11   7  10     2578.87     2468.19     81.22 o 
  -9   7  10      138.32      132.21     25.72 o 
  -7   7  10      291.89      284.13     28.46 o 
  -5   7  10      412.73      302.79     29.23 o 
  -3   7  10     5697.09     5458.35    123.87 o 
  -1   7  10      341.29      420.83     63.00 o 
   1   7  10       30.16       30.10     25.68 o 
   3   7  10     2080.34     1769.68     88.38 o 
   5   7  10      758.79      795.84     69.93 o 
   7   7  10       24.36      -12.15     27.22 o 
   9   7  10      183.96      195.14     34.41 o 
 -18   8  10       25.54       41.59     29.94 o 
 -16   8  10     1402.68     1401.48    134.06 o 
 -14   8  10     4732.36     4304.33    193.88 o 
 -12   8  10      625.38      670.13     96.88 o 
 -10   8  10      393.43      358.96     38.32 o 
  -8   8  10     3848.70     3481.73     96.59 o 
  -6   8  10      956.50      981.83     53.29 o 
  -4   8  10      344.10      391.81     38.51 o 
  -2   8  10     3682.51     3443.80     96.76 o 
   0   8  10     4798.98     4882.70    212.22 o 
   2   8  10     2486.72     2609.60    252.19 o 
   4   8  10      552.97      542.67     60.77 o 
   6   8  10      602.86      723.61     71.48 o 
   8   8  10     1895.32     2061.24    104.09 o 
 -17   9  10     1372.64     1276.34    156.36 o 
 -15   9  10        3.89       33.31     35.37 o 
 -13   9  10       99.96      113.65     28.80 o 
 -11   9  10     2750.43     2664.09     90.12 o 
  -9   9  10     4261.34     3872.07    108.20 o 
  -7   9  10      922.38      885.33     78.99 o 
  -5   9  10      919.36      965.71     48.05 o 
  -3   9  10     1535.52     1561.61    124.23 o 
  -1   9  10      396.52      469.27     43.64 o 
   1   9  10      225.13      188.20     40.39 o 
   3   9  10     2205.24     2295.49    105.45 o 
   5   9  10      657.29      633.52     67.12 o 
 -14  10  10       18.25       49.56     27.59 o 
 -12  10  10      273.51      319.59     47.36 o 
 -10  10  10       23.25        9.23     21.26 o 
  -8  10  10     2025.91     1766.05     68.59 o 
  -6  10  10      513.07      569.38     45.64 o 
  -4  10  10      224.65      210.38     42.85 o 
  -2  10  10        5.41       25.22     22.47 o 
   0  10  10      206.14      231.17     46.02 o 
   2  10  10        4.09      -22.92     28.97 o 
   4  10  10      280.15      320.78     52.41 o 
 -13  11  10        7.03       38.52     23.56 o 
 -11  11  10      214.83      224.31     36.02 o 
  -9  11  10     2348.27     2180.14     74.67 o 
  -7  11  10     1218.18     1293.11     58.47 o 
  -5  11  10      340.74      422.40     61.02 o 
  -3  11  10       55.69      113.05     27.28 o 
  -1  11  10       89.09      141.32     62.12 o 
   1  11  10      265.06      357.30     80.68 o 
  -6  12  10     1219.99     1275.62    100.36 o 
  -4  12  10     1304.53     1567.48     92.34 o 
 -23   1  11      374.26      306.70     78.17 o 
 -21   1  11       91.64       94.31     49.14 o 
 -19   1  11      469.12      476.03     54.29 o 
 -17   1  11      651.95      823.29     61.81 o 
 -15   1  11      417.55      518.45     49.93 o 
 -13   1  11       22.14       14.23     33.15 o 
 -11   1  11     4348.87     4338.07    115.81 o 
  -9   1  11     7419.49     7223.30    114.95 o 
  -7   1  11     3116.32     3156.70     57.69 o 
  -5   1  11     2159.45     2147.75     71.34 o 
  -3   1  11     1851.62     1901.42     51.81 o 
  -1   1  11     1247.12     1118.14     41.86 o 
   1   1  11       18.45       10.95     16.24 o 
   3   1  11     1850.86     1893.61     60.19 o 
   5   1  11     1067.32     1075.54     57.62 o 
   7   1  11      142.36      170.15     38.72 o 
   9   1  11      379.14      449.58     56.81 o 
  11   1  11      125.22      163.55     43.08 o 
 -22   2  11     1931.58     2282.69    118.85 o 
 -20   2  11     2689.00     2806.21    375.90 o 
 -18   2  11       67.41      126.80     35.88 o 
 -16   2  11     2296.28     2308.76     77.12 o 
 -14   2  11     4501.30     4790.09    137.57 o 
 -12   2  11      599.23      564.28     56.76 o 
 -10   2  11     3194.37     3022.76     71.85 o 
  -8   2  11     8043.06     8030.05    109.74 o 
  -6   2  11     8482.78     8302.33    163.57 o 
  -4   2  11     1863.59     1920.27     54.28 o 
  -2   2  11     2433.22     2294.35     58.36 o 
   0   2  11     4263.86     3960.44    139.10 o 
   2   2  11     2231.55     2181.51     62.53 o 
   4   2  11     1181.53     1187.04     56.48 o 
   6   2  11      410.02      478.45     45.40 o 
   8   2  11     3886.29     3768.64    135.66 o 
  10   2  11      931.90      653.26    119.77 o 
 -23   3  11      681.90      773.09    116.32 o 
 -21   3  11      317.84      381.97     58.34 o 
 -19   3  11      610.02      674.86     70.63 o 
 -17   3  11     6558.54     6035.49    236.86 o 
 -15   3  11     2785.38     2878.63    177.61 o 
 -13   3  11     1212.41     1192.72     67.90 o 
 -11   3  11     2854.96     2849.91     86.86 o 
  -9   3  11     5714.61     5761.20    113.86 o 
  -7   3  11        7.75        5.34     10.84 o 
  -5   3  11     4340.59     4209.42     79.83 o 
  -3   3  11     7968.85     7999.88    127.69 o 
  -1   3  11      119.90      107.73     26.97 o 
   1   3  11      587.73      664.01     44.28 o 
   3   3  11     8187.98     7874.59    159.05 o 
   5   3  11     1890.61     1725.00     69.07 o 
   7   3  11        5.32       43.07     24.28 o 
   9   3  11     1042.24     1060.87     79.75 o 
 -22   4  11      439.05      450.34     67.28 o 
 -20   4  11       28.55       53.50     35.98 o 
 -18   4  11      735.65      838.34     75.76 o 
 -16   4  11     2407.68     2530.44    108.76 o 
 -14   4  11     2011.43     2106.52    129.94 o 
 -12   4  11     1628.74     1526.74     74.76 o 
 -10   4  11      816.00      776.75     53.75 o 
  -8   4  11      963.34      916.00     45.98 o 
  -6   4  11     1748.10     1746.93     47.99 o 
  -4   4  11      320.40      429.09     72.45 o 
  -2   4  11      980.12      952.91     47.32 o 
   0   4  11      473.49      447.81     50.89 o 
   2   4  11     5186.81     5109.26    119.27 o 
   4   4  11      270.53      251.82     32.99 o 
   6   4  11      127.49      116.89     29.76 o 
   8   4  11      114.92      150.59     34.65 o 
  10   4  11        4.55       41.14     30.09 o 
 -21   5  11      268.39      369.20     76.35 o 
 -19   5  11     1240.06     1196.73     91.06 o 
 -17   5  11       68.73       33.65     31.99 o 
 -15   5  11      787.67      930.52     73.45 o 
 -13   5  11     1024.90      988.57     66.37 o 
 -11   5  11      701.60      767.00     58.24 o 
  -9   5  11      731.67      789.08     43.16 o 
  -7   5  11    12831.57    12366.63    182.68 o 
  -5   5  11      575.33      562.72     39.15 o 
  -3   5  11     2647.88     2434.23     97.86 o 
  -1   5  11       98.96       86.87     22.60 o 
   1   5  11      456.06      501.42     40.69 o 
   3   5  11       52.40       75.01     23.93 o 
   5   5  11      111.20      104.79     38.84 o 
   7   5  11     1258.59     1221.32     67.70 o 
   9   5  11      322.48      451.56     48.10 o 
 -20   6  11       37.59      135.59     45.00 o 
 -18   6  11     1684.77     1888.47    103.23 o 
 -16   6  11      690.07      716.27     70.53 o 
 -14   6  11      137.32      167.21     53.97 o 
 -12   6  11     2595.49     2633.26    103.18 o 
 -10   6  11     6670.72     6434.22    182.96 o 
  -8   6  11     4281.96     4081.16     88.33 o 
  -6   6  11     1964.90     1848.16    130.76 o 
  -4   6  11     1231.43     1140.94     50.67 o 
  -2   6  11       12.77        1.68     24.29 o 
   0   6  11       84.65       14.58     44.22 o 
   2   6  11     2195.19     2056.23    192.79 o 
   4   6  11     2475.36     2319.27    135.43 o 
   6   6  11     1062.49     1192.15     64.55 o 
   8   6  11      440.59      544.64     67.25 o 
 -19   7  11      718.55      573.63     70.17 o 
 -17   7  11        3.99       56.11     34.01 o 
 -15   7  11     1306.65     1414.39     88.73 o 
 -13   7  11     2407.78     2178.47     98.15 o 
 -11   7  11     1166.82     1050.86     55.32 o 
  -9   7  11     5167.92     4901.55    116.92 o 
  -7   7  11     3414.09     3330.43     80.65 o 
  -5   7  11      257.50      329.91     35.17 o 
  -3   7  11      278.27      372.91     50.22 o 
  -1   7  11      113.18      180.48     39.77 o 
   1   7  11     1113.95     1151.13     80.78 o 
   3   7  11     1111.73     1133.25     81.70 o 
   5   7  11      160.89      204.98     47.67 o 
   7   7  11     1460.87     1439.23     93.18 o 
 -18   8  11        4.03       16.41     33.44 o 
 -16   8  11       67.76      143.41     41.11 o 
 -14   8  11        5.04        3.11     27.89 o 
 -12   8  11      378.37      436.31     66.16 o 
 -10   8  11      472.61      483.99     43.72 o 
  -8   8  11      629.74      624.43     55.18 o 
  -6   8  11        0.86       -9.96     18.14 o 
  -4   8  11      411.75      415.55     41.52 o 
  -2   8  11       50.50       35.70     28.19 o 
   0   8  11      253.09      188.82     41.58 o 
   2   8  11       98.96      135.69     39.31 o 
   4   8  11       36.46       95.38     45.10 o 
   6   8  11      418.85      617.01     97.83 o 
 -17   9  11       24.90       94.41     37.47 o 
 -15   9  11      268.08      283.06     75.25 o 
 -13   9  11     1496.54     1304.59     80.52 o 
 -11   9  11      534.04      668.86     52.89 o 
  -9   9  11      370.67      383.23     36.01 o 
  -7   9  11      189.35      263.58     30.18 o 
  -5   9  11      771.87      778.03     54.34 o 
  -3   9  11       14.90       46.96     30.26 o 
  -1   9  11     1339.34     1362.31     84.12 o 
   1   9  11     1539.32     1729.41    123.05 o 
   3   9  11      212.61      265.26     50.23 o 
   5   9  11      102.89       91.52     36.96 o 
 -14  10  11       24.75       74.78     26.51 o 
 -12  10  11       99.10      144.46     55.07 o 
 -10  10  11      379.41      423.76     39.15 o 
  -8  10  11      383.51      496.68     40.75 o 
  -6  10  11      748.95      735.91     67.73 o 
  -4  10  11     1181.89     1157.62     77.47 o 
  -2  10  11     1072.16     1300.39    133.26 o 
   0  10  11      677.27      737.09     72.71 o 
   2  10  11      777.10      909.20    106.42 o 
 -11  11  11       58.45       91.48     26.79 o 
  -9  11  11       49.71       62.62     23.44 o 
  -7  11  11     1910.54     1949.30     81.15 o 
  -5  11  11      933.72      936.91     63.92 o 
  -3  11  11       17.07       48.43     32.83 o 
  -1  11  11     1117.61     1323.68     92.36 o 
 -22   0  12       27.55       -4.11     42.83 o 
 -20   0  12      153.25      212.68     59.25 o 
 -18   0  12     5060.86     4911.89    206.21 o 
 -16   0  12     1930.31     1966.46    124.96 o 
 -14   0  12       12.08       21.85     37.70 o 
 -12   0  12     5320.27     4980.09    184.21 o 
 -10   0  12    12455.14    11362.54    401.64 o 
  -8   0  12     2313.58     2155.73     78.90 o 
  -6   0  12      266.76      254.30     34.90 o 
  -4   0  12      871.56      803.14     53.10 o 
  -2   0  12     1681.74     1524.83     70.21 o 
   0   0  12     1884.09     1682.44     77.04 o 
   2   0  12      153.48      168.21     36.70 o 
   4   0  12     6047.82     5617.44    164.29 o 
   6   0  12     3423.32     3125.83    166.46 o 
   8   0  12       69.78      150.49     51.63 o 
  10   0  12      158.01      157.38     55.44 o 
 -23   1  12        2.47      -43.41     45.47 o 
 -21   1  12     1637.96     1863.21    133.46 o 
 -19   1  12      226.90      283.97     47.90 o 
 -17   1  12      651.65      641.29     59.22 o 
 -15   1  12      420.39      433.51     51.10 o 
 -13   1  12     6359.37     6037.64    585.48 o 
 -11   1  12     1179.87     1184.31     46.21 o 
  -9   1  12       27.99       21.77     12.13 o 
  -7   1  12     3027.91     2775.88     67.61 o 
  -5   1  12     1751.22     1680.35     54.35 o 
  -3   1  12        5.16       16.52     13.95 o 
  -1   1  12     2035.76     1974.65     60.44 o 
   1   1  12     1186.67     1163.00     47.42 o 
   3   1  12       57.18       68.55     21.25 o 
   5   1  12      116.57      128.58     29.42 o 
   7   1  12      683.72      726.96     68.50 o 
   9   1  12     1146.11     1175.91     85.62 o 
 -22   2  12       52.21      123.99     46.61 o 
 -20   2  12      135.10       90.95    110.74 o 
 -18   2  12       14.35      117.92     63.51 o 
 -16   2  12      921.20      970.98     75.07 o 
 -14   2  12     4701.45     5087.85    117.40 o 
 -12   2  12      434.42      413.59     34.49 o 
 -10   2  12      209.26      261.05     21.08 o 
  -8   2  12      953.61     1000.51     37.61 o 
  -6   2  12      328.51      338.03     26.97 o 
  -4   2  12       32.52       33.71     25.91 o 
  -2   2  12      192.38      175.22     22.76 o 
   0   2  12      281.31      293.41     30.04 o 
   2   2  12     4752.60     4268.57    109.72 o 
   4   2  12      666.66      547.65     47.76 o 
   6   2  12       44.16       73.25     26.74 o 
   8   2  12        1.88       81.63     33.76 o 
 -21   3  12      239.34      224.01     52.95 o 
 -19   3  12     1123.43     1427.14     92.93 o 
 -17   3  12     1514.95     1571.94    137.50 o 
 -15   3  12      579.29      695.53     86.40 o 
 -13   3  12     1130.39     1142.21     65.65 o 
 -11   3  12     2509.05     2477.93    134.71 o 
  -9   3  12     5659.82     5700.82    100.44 o 
  -7   3  12      213.53      232.92     30.77 o 
  -5   3  12      718.60      678.54     35.21 o 
  -3   3  12     3299.57     3065.34     71.04 o 
  -1   3  12     1656.74     1535.71     71.11 o 
   1   3  12     4142.28     4113.74    105.37 o 
   3   3  12     1879.34     1741.89     69.01 o 
   5   3  12     1425.50     1212.36     61.85 o 
   7   3  12      216.78      257.26     37.84 o 
   9   3  12      256.86      324.34     50.85 o 
 -22   4  12      919.66     1166.85     97.42 o 
 -20   4  12      121.51      211.04     48.14 o 
 -18   4  12      363.35      389.95     57.03 o 
 -16   4  12      902.26      947.68    219.72 o 
 -14   4  12     2514.39     2614.10    103.94 o 
 -12   4  12      666.14      673.12     65.49 o 
 -10   4  12     2001.50     2097.58     84.13 o 
  -8   4  12     6524.61     6488.55    171.13 o 
  -6   4  12     3123.31     2949.75    106.71 o 
  -4   4  12     2854.22     2970.78     81.43 o 
  -2   4  12     1063.94     1120.86     50.90 o 
   0   4  12     1815.00     1702.56     64.34 o 
   2   4  12     2243.13     2279.73     77.63 o 
   4   4  12     1211.56     1244.39     63.40 o 
   6   4  12      839.83      839.37     59.51 o 
   8   4  12      637.41      698.11     60.34 o 
 -21   5  12       60.92       58.50     38.18 o 
 -19   5  12      188.87      345.36     56.78 o 
 -17   5  12      143.01      130.36     55.00 o 
 -15   5  12       12.95       -9.24     30.51 o 
 -13   5  12     1835.89     2080.97    164.34 o 
 -11   5  12     1286.84     1146.64     67.10 o 
  -9   5  12      173.03      182.06     27.42 o 
  -7   5  12     4051.26     4305.21    105.16 o 
  -5   5  12      751.23      894.51     68.00 o 
  -3   5  12     3399.72     3803.35    132.66 o 
  -1   5  12       31.67       43.00     26.72 o 
   1   5  12     4080.67     4013.93    105.31 o 
   3   5  12      449.87      458.32     43.58 o 
   5   5  12      363.86      436.06     43.99 o 
   7   5  12     1050.19     1082.00     67.25 o 
 -20   6  12      957.45      906.97     87.94 o 
 -18   6  12       12.13       61.40     34.49 o 
 -16   6  12       24.67       51.71     33.70 o 
 -14   6  12      103.74      103.50     34.38 o 
 -12   6  12      125.26      132.10     32.47 o 
 -10   6  12      203.25      232.78     31.37 o 
  -8   6  12      211.96      190.05     29.96 o 
  -6   6  12     1641.99     1675.39     84.55 o 
  -4   6  12     3625.24     3478.47    125.63 o 
  -2   6  12       74.96       45.82     28.40 o 
   0   6  12       39.78       66.92     45.47 o 
   2   6  12        0.06       40.01     36.96 o 
   4   6  12       94.78      119.01     38.68 o 
   6   6  12       40.81       38.46     35.25 o 
 -19   7  12       59.12       45.10     58.08 o 
 -17   7  12     1356.41     1356.65    102.01 o 
 -15   7  12      981.62      909.35     80.33 o 
 -13   7  12       94.40       67.51     34.25 o 
 -11   7  12     2044.86     1974.65     72.89 o 
  -9   7  12     5469.94     5249.16    108.72 o 
  -7   7  12        6.29        5.31     19.21 o 
  -5   7  12      309.57      320.78     49.89 o 
  -3   7  12     5350.95     5749.29    198.73 o 
  -1   7  12      253.39      221.96     43.42 o 
   1   7  12       15.48        2.78     27.65 o 
   3   7  12     1153.94     1311.81    112.94 o 
   5   7  12     1213.61     1389.76     95.40 o 
 -18   8  12       53.33      138.13     41.79 o 
 -16   8  12      263.80      307.33     53.50 o 
 -14   8  12     3026.21     3050.15    174.53 o 
 -12   8  12     3883.46     3602.28    106.45 o 
 -10   8  12     1523.11     1415.87     62.31 o 
  -8   8  12     1415.19     1437.92     64.58 o 
  -6   8  12     1705.19     1869.34    104.98 o 
  -4   8  12       78.85       85.84     34.28 o 
  -2   8  12       26.09       64.43     33.50 o 
   0   8  12     2430.21     2701.61    143.14 o 
   2   8  12     3856.91     4121.08    157.88 o 
   4   8  12      290.05      265.02     50.63 o 
 -15   9  12      104.38      103.08     36.11 o 
 -13   9  12        7.65       32.92     27.09 o 
 -11   9  12     1658.29     1612.30     81.30 o 
  -9   9  12     2308.31     2293.21     85.25 o 
  -7   9  12      195.68      253.62     36.05 o 
  -5   9  12      226.58      260.07     56.84 o 
  -3   9  12     2226.53     2294.35    109.56 o 
  -1   9  12      561.99      613.73     67.72 o 
   1   9  12       91.47      153.40     48.03 o 
   3   9  12     1304.24     1286.66    174.77 o 
 -14  10  12       55.62       95.97     29.30 o 
 -12  10  12       25.36       29.74     23.21 o 
 -10  10  12       33.71       33.37     21.22 o 
  -8  10  12       15.84       49.99     23.66 o 
  -6  10  12      303.75      337.32     41.68 o 
  -4  10  12      526.48      615.12     67.41 o 
  -2  10  12      775.31      865.79     79.38 o 
   0  10  12      363.22      334.44     54.29 o 
  -9  11  12      292.77      411.42     45.91 o 
  -7  11  12     1378.84     1445.40     73.53 o 
  -5  11  12      211.51      234.46     46.33 o 
 -23   1  13      601.89      845.59    114.56 o 
 -21   1  13       26.88       34.47     51.19 o 
 -19   1  13      318.18      368.74     80.68 o 
 -17   1  13      958.60     1104.11     89.11 o 
 -15   1  13     2167.95     2461.90    266.05 o 
 -13   1  13     1300.52     1263.63     65.73 o 
 -11   1  13     1546.49     1430.24     47.23 o 
  -9   1  13       38.43       21.11     14.46 o 
  -7   1  13        6.25       32.49     14.82 o 
  -5   1  13      552.54      547.29     33.94 o 
  -3   1  13     1931.12     1946.58     57.98 o 
  -1   1  13      169.34      160.33     23.71 o 
   1   1  13      548.62      500.41     52.63 o 
   3   1  13     3692.80     3364.80     87.27 o 
   5   1  13     1807.16     1610.77     72.50 o 
   7   1  13      155.68      177.22     51.41 o 
 -22   2  13     1276.65     1729.63    115.28 o 
 -20   2  13      694.07     1066.05    199.41 o 
 -18   2  13       40.24      111.58     37.72 o 
 -16   2  13     1583.80     2007.00    171.45 o 
 -14   2  13     5024.23     4770.48    423.12 o 
 -12   2  13     7134.02     6987.86    137.25 o 
 -10   2  13      245.25      274.59     30.78 o 
  -8   2  13       59.17       37.64     15.02 o 
  -6   2  13     4090.53     3888.46    105.25 o 
  -4   2  13     2247.50     2216.91     60.90 o 
  -2   2  13      331.93      305.29     29.26 o 
   0   2  13     1411.01     1257.96     49.87 o 
   2   2  13     6449.61     5989.85    119.98 o 
   4   2  13     1329.04     1128.33     94.54 o 
   6   2  13      387.98      393.11     49.68 o 
   8   2  13      582.54      630.49     67.08 o 
 -21   3  13      121.31       86.75     51.26 o 
 -19   3  13      446.03      490.90     66.00 o 
 -17   3  13     5954.42     6522.08    318.48 o 
 -15   3  13     3414.26     3353.80    185.75 o 
 -13   3  13        8.69       33.14     25.89 o 
 -11   3  13      712.26      642.92     42.82 o 
  -9   3  13     4097.79     3997.83    127.35 o 
  -7   3  13     2461.57     2515.18     76.31 o 
  -5   3  13      753.60      729.73     44.58 o 
  -3   3  13     3366.26     3212.81     97.00 o 
  -1   3  13     1889.70     1933.83     68.13 o 
   1   3  13        9.43       15.80     36.43 o 
   3   3  13     1650.77     1564.55     67.87 o 
   5   3  13     2046.90     1922.48     77.95 o 
   7   3  13       68.28       54.13     25.46 o 
 -22   4  13      256.20      229.41     65.49 o 
 -20   4  13     1856.17     1860.50    106.96 o 
 -18   4  13      579.87      552.75     75.61 o 
 -16   4  13       93.20      151.41     64.24 o 
 -14   4  13      407.51      463.40     52.75 o 
 -12   4  13        2.93        6.89     35.49 o 
 -10   4  13      365.11      383.87     47.86 o 
  -8   4  13      885.09      843.71     65.26 o 
  -6   4  13     5581.42     5594.14    161.22 o 
  -4   4  13      103.53      170.99     70.70 o 
  -2   4  13      273.20      266.90     40.34 o 
   0   4  13      814.83      972.60     60.32 o 
   2   4  13      840.88      902.62     59.25 o 
   4   4  13       65.83       53.35     25.15 o 
   6   4  13      229.63      338.80     42.55 o 
 -21   5  13       19.09       30.92     40.34 o 
 -19   5  13        6.47       93.74     41.33 o 
 -17   5  13        5.49       15.94     45.03 o 
 -15   5  13      708.48      749.22     68.37 o 
 -13   5  13     1942.00     1853.03     87.14 o 
 -11   5  13        4.08       12.72     18.52 o 
  -9   5  13       65.77       56.08     28.30 o 
  -7   5  13     2452.23     2420.47    102.97 o 
  -5   5  13     1975.70     2048.25     94.93 o 
  -3   5  13      273.71      351.03     50.65 o 
  -1   5  13     1053.31     1326.04    167.14 o 
   1   5  13     1425.05     1345.07    191.49 o 
   3   5  13      500.39      511.20     47.27 o 
   5   5  13        9.36       10.58     24.70 o 
 -20   6  13       75.32      127.84     44.95 o 
 -18   6  13      914.75     1092.89     93.98 o 
 -16   6  13     1656.05     1908.33    493.15 o 
 -14   6  13     1464.10     1287.40     80.79 o 
 -12   6  13      385.21      409.57     50.25 o 
 -10   6  13     1802.33     1682.54    140.87 o 
  -8   6  13     4644.05     4790.78    152.98 o 
  -6   6  13     1267.84     1292.82     81.11 o 
  -4   6  13      962.88     1056.09     78.02 o 
  -2   6  13     1143.89     1141.93     83.97 o 
   0   6  13      353.26      396.54     55.29 o 
   2   6  13      421.97      374.58     54.11 o 
   4   6  13     1765.33     1844.86    166.17 o 
 -19   7  13        9.00       33.32     39.37 o 
 -17   7  13       81.60       78.95     40.68 o 
 -15   7  13     2088.02     1991.54    140.36 o 
 -13   7  13     4375.69     3953.79    138.15 o 
 -11   7  13     1042.78     1054.42     59.55 o 
  -9   7  13     1716.82     1878.09     73.08 o 
  -7   7  13     1215.72     1238.42    104.36 o 
  -5   7  13      875.60      980.39     77.47 o 
  -3   7  13      153.67      130.82     38.00 o 
  -1   7  13      526.00      439.91     59.44 o 
   1   7  13     1837.33     1855.93     98.72 o 
   3   7  13      933.52     1208.21     91.53 o 
 -16   8  13       42.48       99.12     50.90 o 
 -14   8  13     2086.82     1811.42     95.72 o 
 -12   8  13      614.63      585.36     49.22 o 
 -10   8  13       96.06      127.35     30.10 o 
  -8   8  13        0.16       -4.98     26.77 o 
  -6   8  13       24.23       34.94     47.67 o 
  -4   8  13      150.81      118.85     37.60 o 
  -2   8  13      121.31      189.43     43.34 o 
   0   8  13       14.34        3.71     29.85 o 
   2   8  13       10.89        6.14     32.59 o 
 -15   9  13       30.15      102.27    104.44 o 
 -13   9  13      401.92      505.79     50.05 o 
 -11   9  13      202.92      222.17     34.69 o 
  -9   9  13        2.18        4.99     21.04 o 
  -7   9  13      835.77      937.93     80.48 o 
  -5   9  13      186.36      196.88     46.14 o 
  -3   9  13      307.03      278.65     50.60 o 
  -1   9  13     1238.24     1342.55    141.32 o 
   1   9  13      401.16      584.30     68.79 o 
 -12  10  13      313.25      328.19     43.16 o 
 -10  10  13      744.00      815.69     61.04 o 
  -8  10  13      867.56      811.46     91.75 o 
  -6  10  13      257.27      262.42     49.36 o 
  -4  10  13      517.70      519.07     64.57 o 
  -2  10  13     1236.77     1242.65    125.12 o 
 -20   0  14      620.62      743.66    101.80 o 
 -18   0  14        8.72       63.66     45.03 o 
 -14   0  14     2728.64     2819.16    142.12 o 
 -12   0  14     2282.38     2077.45     83.36 o 
 -10   0  14     9031.70     8748.05    288.05 o 
  -8   0  14    11597.51    11238.27    241.96 o 
  -6   0  14      626.82      689.57     63.15 o 
  -4   0  14      163.96      192.10     34.11 o 
  -2   0  14     2664.55     2737.41    102.78 o 
   0   0  14       49.21       62.25     43.78 o 
   2   0  14       43.82       72.89     28.97 o 
   4   0  14     4288.30     3843.93    488.90 o 
   6   0  14      938.64      896.20    107.23 o 
 -21   1  14      560.99      590.23    101.07 o 
 -19   1  14       98.30      299.66     77.73 o 
 -17   1  14       55.75       62.15     35.29 o 
 -15   1  14      135.30      118.22     53.10 o 
 -13   1  14     3560.44     3431.26     91.19 o 
 -11   1  14     3155.28     3071.30     81.80 o 
  -9   1  14      491.10      453.68     32.25 o 
  -7   1  14     2781.13     2667.65     98.73 o 
  -5   1  14     2483.31     2444.49     66.46 o 
  -3   1  14       51.04       44.25     18.14 o 
  -1   1  14       45.41       63.84     20.76 o 
   1   1  14      823.79      796.31     63.24 o 
   3   1  14     1329.86     1308.32     56.93 o 
   5   1  14       53.17      101.38     28.58 o 
   7   1  14      345.61      456.02     57.58 o 
 -22   2  14      261.05      343.49     64.62 o 
 -20   2  14       29.96        2.46     35.50 o 
 -18   2  14       78.46       76.45     40.84 o 
 -16   2  14        4.31       18.60     26.27 o 
 -14   2  14      712.56      738.54     92.04 o 
 -12   2  14      568.14      568.48     41.42 o 
 -10   2  14      475.91      446.40     37.72 o 
  -8   2  14     1445.26     1454.92     57.08 o 
  -6   2  14     1075.32     1034.21     43.09 o 
  -4   2  14        0.75        8.91     18.26 o 
  -2   2  14     3987.69     3864.15     88.87 o 
   0   2  14       34.85       20.16     19.40 o 
   2   2  14      775.43      710.52     53.72 o 
   4   2  14       49.77       34.08     42.02 o 
   6   2  14        3.41       11.25     23.06 o 
 -21   3  14      610.76      842.12     88.31 o 
 -19   3  14     1510.16     1815.60    163.60 o 
 -17   3  14      289.26      457.27     94.47 o 
 -15   3  14     1290.21     1214.90    117.12 o 
 -13   3  14     1874.66     1860.09     84.33 o 
 -11   3  14     1577.62     1553.53     79.78 o 
  -9   3  14      101.34       99.29     30.47 o 
  -7   3  14      203.73      215.25     29.62 o 
  -5   3  14       63.05      116.49     24.24 o 
  -3   3  14      986.98      920.58     52.81 o 
  -1   3  14     4231.53     4315.89     96.60 o 
   1   3  14      560.75      603.54     49.44 o 
   3   3  14      125.32      177.27     32.31 o 
   5   3  14      696.48      723.89     57.70 o 
 -20   4  14     3925.94     3744.15    157.26 o 
 -18   4  14     1687.03     2077.56    419.97 o 
 -16   4  14     1760.61     1706.18     90.04 o 
 -14   4  14     2165.50     2048.05    122.83 o 
 -12   4  14      825.69      745.69     63.88 o 
 -10   4  14      390.15      431.75     52.46 o 
  -8   4  14      601.25      612.01     94.76 o 
  -6   4  14      154.14      141.37     35.91 o 
  -4   4  14     5905.93     5951.58    187.73 o 
  -2   4  14     6914.74     6796.28    148.64 o 
   0   4  14     2724.24     2549.09     85.32 o 
   2   4  14      471.67      546.55     47.96 o 
   4   4  14      564.54      586.05     52.60 o 
 -19   5  14     2170.64     2287.59    240.16 o 
 -17   5  14      146.87      211.26     68.65 o 
 -15   5  14      778.01      788.55     70.02 o 
 -13   5  14     2357.01     2071.76    134.93 o 
 -11   5  14      942.06      848.62     69.99 o 
  -9   5  14        5.51       15.28     25.63 o 
  -7   5  14      604.39      628.57     63.65 o 
  -5   5  14      372.31      374.45     52.30 o 
  -3   5  14     6010.64     5827.51    245.95 o 
  -1   5  14     2848.04     2639.26    216.55 o 
   1   5  14      462.06      551.23     64.50 o 
   3   5  14      520.69      480.21     61.98 o 
   5   5  14      374.85      362.69     44.29 o 
 -18   6  14       79.97      160.92     47.05 o 
 -16   6  14      361.04      440.47     83.17 o 
 -14   6  14       16.63       11.03     28.08 o 
 -12   6  14        0.52       -2.36     26.67 o 
 -10   6  14     1017.60     1171.75     83.48 o 
  -8   6  14       33.22       56.96     32.18 o 
  -6   6  14     2864.74     2920.88    119.79 o 
  -4   6  14       63.71       56.65     33.82 o 
  -2   6  14     1442.67     1331.30    191.34 o 
   0   6  14        0.58       52.01     31.55 o 
   2   6  14       27.03       93.94     37.85 o 
   4   6  14      151.04      143.55     41.62 o 
 -17   7  14      975.52     1314.23    249.72 o 
 -15   7  14      571.54      673.32     69.18 o 
 -13   7  14        4.51       80.38     50.16 o 
 -11   7  14     1202.52     1058.13     81.68 o 
  -9   7  14     1991.49     1959.84     98.86 o 
  -7   7  14        3.44       10.93     29.10 o 
  -5   7  14        2.68      -12.78     26.29 o 
  -3   7  14      630.43      616.57     87.65 o 
  -1   7  14     1397.78     1547.31    121.37 o 
   1   7  14       31.39       54.50     35.87 o 
 -16   8  14        7.24       66.14     36.33 o 
 -14   8  14     2070.33     2084.08    149.89 o 
 -12   8  14     4510.27     4154.83    152.89 o 
 -10   8  14     1207.85     1181.60     87.83 o 
  -8   8  14      149.74       76.75     35.00 o 
  -6   8  14      609.92      640.02     70.10 o 
  -4   8  14      629.56      776.61     76.10 o 
  -2   8  14      239.84      276.52     51.06 o 
   0   8  14     1409.44     1403.65     99.72 o 
 -13   9  14        3.57       38.40     24.55 o 
 -11   9  14      396.93      360.51     54.26 o 
  -9   9  14     2003.07     1954.41    104.89 o 
  -7   9  14      171.73      175.98     45.37 o 
  -5   9  14      177.44      179.90     43.62 o 
  -3   9  14     1062.76     1225.43     94.68 o 
 -21   1  15      118.20      221.48     80.09 o 
 -19   1  15      369.49      562.36    104.15 o 
 -15   1  15     1395.84     1532.24     76.50 o 
 -13   1  15      617.30      641.05     45.04 o 
 -11   1  15      107.99       60.45     21.96 o 
  -9   1  15     1391.11     1332.56     56.82 o 
  -7   1  15     1048.69     1078.07     46.38 o 
  -5   1  15      307.67      304.71     30.71 o 
  -3   1  15      850.09      950.87     48.32 o 
  -1   1  15     1440.94     1239.18     51.48 o 
   1   1  15     1022.05      982.14     67.49 o 
   3   1  15      207.54      282.52     32.85 o 
   5   1  15      867.61      994.91     67.45 o 
 -20   2  15     1213.27     1654.20    116.25 o 
 -18   2  15     3204.19     4285.75    498.87 o 
 -16   2  15      191.44      275.25     45.49 o 
 -14   2  15      964.62     1073.00    167.36 o 
 -12   2  15     4278.63     4019.89    245.37 o 
 -10   2  15      403.93      341.34     36.10 o 
  -8   2  15      329.46      314.67     35.16 o 
  -6   2  15     2711.61     2845.32     89.68 o 
  -4   2  15     2324.50     2438.11     69.48 o 
  -2   2  15      559.24      502.77     38.45 o 
   0   2  15     3087.04     2953.38     82.06 o 
   2   2  15     1712.65     1815.26     75.23 o 
   4   2  15       29.16      134.58     32.96 o 
 -21   3  15       76.74       63.61     42.14 o 
 -19   3  15       49.43      143.66     43.87 o 
 -17   3  15     4200.75     4605.37    222.19 o 
 -15   3  15      916.06      861.87    100.92 o 
 -13   3  15       16.51        6.80     23.67 o 
 -11   3  15      108.81       98.09     32.01 o 
  -9   3  15      433.22      590.54     66.67 o 
  -7   3  15      453.64      464.04     54.69 o 
  -5   3  15      276.87      305.02     35.75 o 
  -3   3  15      607.21      633.33     48.72 o 
  -1   3  15      996.75      988.86     59.86 o 
   1   3  15      333.76      347.89     40.37 o 
   3   3  15        5.59       28.35     24.02 o 
 -20   4  15       69.48      119.13     46.10 o 
 -18   4  15      414.08      632.07    116.69 o 
 -16   4  15      110.53      210.69     41.63 o 
 -14   4  15       48.93       -2.49     39.60 o 
 -12   4  15     1507.72     1688.93     87.02 o 
 -10   4  15     2067.92     1977.29     94.58 o 
  -8   4  15     4791.92     4742.52    154.44 o 
  -6   4  15      664.37      724.63     68.22 o 
  -4   4  15        0.21       -1.09     26.17 o 
  -2   4  15     2248.11     2000.64    100.66 o 
   0   4  15       95.19       78.78     25.79 o 
   2   4  15      711.60      794.30     58.77 o 
   4   4  15       11.03       86.98     27.06 o 
 -19   5  15     1561.31     2150.65    639.67 o 
 -17   5  15       42.64       64.98     42.68 o 
 -15   5  15      551.68      467.46     84.49 o 
 -13   5  15     1413.05     1455.19     83.61 o 
 -11   5  15      181.75      237.87     45.31 o 
  -9   5  15      716.17      769.87     84.41 o 
  -7   5  15     2258.63     2194.08    146.52 o 
  -5   5  15     4994.19     4895.67    220.29 o 
  -3   5  15     1795.49     1762.90     97.46 o 
  -1   5  15      142.41      193.76     43.93 o 
   1   5  15      254.25      277.80     50.63 o 
   3   5  15      175.13      209.12     47.15 o 
 -18   6  15     1077.36     1354.45    583.16 o 
 -16   6  15     3010.88     2917.28    175.85 o 
 -14   6  15      556.55      533.14     62.95 o 
 -12   6  15       12.72        1.64     29.04 o 
 -10   6  15     2184.24     1950.48    114.47 o 
  -8   6  15     1407.59     1376.73     88.32 o 
  -6   6  15      442.84      326.90     53.57 o 
  -4   6  15     2164.58     2425.01    114.91 o 
  -2   6  15     2134.90     2212.71    162.94 o 
   0   6  15      999.15     1008.93     86.31 o 
   2   6  15      119.74      155.17     42.38 o 
 -17   7  15       11.47       33.98     53.68 o 
 -15   7  15      134.15      119.25     57.94 o 
 -13   7  15      812.17      847.82     78.70 o 
 -11   7  15     1620.86     1632.93     93.06 o 
  -9   7  15       11.64      -16.38     31.97 o 
  -7   7  15        9.06       26.99     32.62 o 
  -5   7  15     1142.56     1211.78     91.73 o 
  -3   7  15      283.45      308.80     55.22 o 
  -1   7  15      864.84      856.62     81.64 o 
 -14   8  15      453.81      468.39     64.33 o 
 -12   8  15       39.68       88.99     34.33 o 
 -10   8  15      110.59      149.59     43.58 o 
  -8   8  15        3.08        4.36     30.25 o 
  -6   8  15      688.59      748.50     77.27 o 
  -4   8  15      188.35      209.61     46.33 o 
  -2   8  15        3.28       22.40     35.57 o 
 -11   9  15      597.12      580.64     80.97 o 
  -9   9  15       41.40       66.17     36.35 o 
  -7   9  15      360.30      422.12     61.10 o 
 -18   0  16      223.75      638.63    122.62 o 
 -16   0  16     3503.12     3836.56    180.69 o 
 -14   0  16     1041.76     1190.87     94.03 o 
 -12   0  16       52.21       59.73     26.38 o 
 -10   0  16     2368.61     2167.75    128.26 o 
  -8   0  16     7399.27     7569.17    193.49 o 
  -6   0  16      105.52      102.84     31.06 o 
  -4   0  16     1437.78     1302.21     90.87 o 
  -2   0  16     7178.04     6911.96    191.00 o 
   0   0  16      414.36      424.56     55.34 o 
   2   0  16      264.10      286.63     49.97 o 
 -21   1  16     1217.84     1735.14    126.84 o 
 -19   1  16     2798.19     4368.08    432.44 o 
 -17   1  16       48.20       66.74     50.60 o 
 -15   1  16       39.73       55.12     30.58 o 
 -13   1  16     2789.72     2669.67     83.41 o 
 -11   1  16     2146.56     2268.36     76.47 o 
  -9   1  16      399.97      457.21     41.10 o 
  -7   1  16      625.44      655.50     40.75 o 
  -5   1  16     1050.05     1047.84     50.14 o 
  -3   1  16     3185.72     2955.84     80.31 o 
  -1   1  16      672.21      632.95     45.27 o 
   1   1  16      459.43      535.52     43.88 o 
   3   1  16      643.31      753.36     59.32 o 
 -20   2  16       30.46       37.29     39.97 o 
 -18   2  16       22.03      175.15    160.54 o 
 -16   2  16      138.82      277.22     66.15 o 
 -14   2  16     1366.12     1337.98     75.61 o 
 -12   2  16       96.51      108.70     53.46 o 
 -10   2  16      102.18       43.24     30.05 o 
  -8   2  16      341.70      361.75     38.02 o 
  -6   2  16      225.74      246.08     33.72 o 
  -4   2  16      202.89      189.28     33.72 o 
  -2   2  16     1465.44     1439.05     57.69 o 
   0   2  16       24.92       36.39     20.11 o 
   2   2  16      137.77      150.58     30.95 o 
 -19   3  16      264.10      463.87    215.18 o 
 -17   3  16     1422.39     1302.05    122.62 o 
 -15   3  16      169.50      230.11     44.29 o 
 -13   3  16     1379.92     1330.10     78.08 o 
 -11   3  16      105.70       51.74     28.60 o 
  -9   3  16     1265.62     1198.70     78.03 o 
  -7   3  16      120.77      178.50     41.00 o 
  -5   3  16       97.79       61.15     33.41 o 
  -3   3  16      320.66      317.72     37.88 o 
  -1   3  16     1189.85     1141.38     63.48 o 
   1   3  16      599.41      596.91     51.45 o 
 -16   4  16      962.84     1033.64    115.00 o 
 -14   4  16      246.11      264.03     47.30 o 
 -12   4  16      374.75      377.22     51.99 o 
 -10   4  16      452.85      464.74     74.07 o 
  -8   4  16     1218.96     1369.95     90.73 o 
  -6   4  16     1269.69     1410.68     88.94 o 
  -4   4  16      550.71      535.31     79.50 o 
  -2   4  16     2031.38     2081.30    175.48 o 
   0   4  16     1388.73     1491.53     90.49 o 
   2   4  16      141.11       95.55     35.83 o 
 -17   5  16      587.48      721.36    106.05 o 
 -15   5  16      467.78      496.08     60.72 o 
 -13   5  16      868.87      914.74     85.07 o 
 -11   5  16     1117.13     1062.29     83.54 o 
  -9   5  16     1448.22     1518.49     92.35 o 
  -7   5  16     1650.67     1506.59     89.90 o 
  -5   5  16     1387.55     1362.76     95.32 o 
  -3   5  16      994.44     1053.47    118.45 o 
  -1   5  16      591.08      495.09     65.26 o 
   1   5  16      183.54      172.50     87.28 o 
 -16   6  16       22.73       17.31     49.14 o 
 -14   6  16      320.40      349.87     56.05 o 
 -12   6  16        0.35      -14.98     27.15 o 
 -10   6  16      880.09      766.12    113.97 o 
  -8   6  16     3021.90     2995.11    128.44 o 
  -6   6  16       42.24       55.76     33.88 o 
  -4   6  16      353.28      356.80     56.23 o 
  -2   6  16      373.52      592.77     85.95 o 
 -15   7  16       87.60      215.15     47.96 o 
 -13   7  16      127.03      195.37     44.52 o 
 -11   7  16      311.79      288.04     82.43 o 
  -9   7  16       77.80       56.54     36.58 o 
  -7   7  16      197.52      252.21     54.13 o 
  -5   7  16       17.20       27.55     32.24 o 
  -3   7  16       23.59       25.56     61.60 o 
 -12   8  16     3234.89     3186.29    137.83 o 
 -10   8  16      872.26      985.53     88.67 o 
  -8   8  16        9.63       33.66     33.22 o 
  -6   8  16     1080.39     1028.48     90.84 o 
 -19   1  17      137.77      443.26    143.74 o 
 -17   1  17      676.62      694.51     93.00 o 
 -15   1  17     1381.09     1205.69    110.89 o 
 -13   1  17      908.80      866.36     54.16 o 
 -11   1  17      645.72      700.46     50.49 o 
  -9   1  17      446.48      531.38     44.99 o 
  -7   1  17      280.61      240.91     41.68 o 
  -5   1  17      167.78      191.08     27.58 o 
  -3   1  17        3.35       21.46     19.32 o 
  -1   1  17      253.24      353.23     36.32 o 
   1   1  17      234.57      269.58     32.84 o 
 -20   2  17      845.23     2203.03    260.03 o 
 -16   2  17      332.90      335.49     50.54 o 
 -14   2  17      233.76      244.27     43.55 o 
 -12   2  17     1030.98     1197.78     77.99 o 
 -10   2  17     1115.21     1174.93     80.61 o 
  -8   2  17      267.38      313.88     43.39 o 
  -6   2  17     1327.59     1437.65     65.30 o 
  -4   2  17     1155.72     1263.00     66.18 o 
  -2   2  17      107.04      162.38     31.04 o 
   0   2  17      386.35      382.78     42.55 o 
 -19   3  17       43.43      336.77    162.37 o 
 -17   3  17      838.28      869.80     78.18 o 
 -15   3  17     1381.88     1357.75     85.65 o 
 -13   3  17      190.36      274.23     47.32 o 
 -11   3  17     1523.30     1433.21     83.78 o 
  -9   3  17      978.09     1179.01     85.45 o 
  -7   3  17     3382.60     3519.71    285.70 o 
  -5   3  17      502.88      563.65     64.38 o 
  -3   3  17      151.48      204.17     43.99 o 
  -1   3  17      499.74      492.57     47.44 o 
 -16   4  17       21.47       42.77     33.35 o 
 -14   4  17        0.01      -18.55     46.20 o 
 -12   4  17       77.33       63.64     31.55 o 
 -10   4  17      704.02      620.04     67.96 o 
  -8   4  17       28.19       75.52     32.99 o 
  -6   4  17       29.54       31.76     30.17 o 
  -4   4  17      382.68      447.51     61.75 o 
  -2   4  17      184.62      301.57     51.87 o 
 -17   5  17      456.06      452.06     61.82 o 
 -15   5  17      101.66      134.36     43.86 o 
 -13   5  17       25.87       28.56     29.41 o 
 -11   5  17      385.46      433.41     58.34 o 
  -9   5  17       82.37      111.47     39.36 o 
  -7   5  17     1636.31     1537.02     97.24 o 
  -5   5  17     4958.14     4561.11    165.96 o 
  -3   5  17      636.79      737.27     77.23 o 
 -14   6  17      352.32      313.85     53.21 o 
 -12   6  17      188.61      152.21     44.69 o 
 -10   6  17      695.93      883.55     82.93 o 
  -8   6  17     5362.72     5184.33    179.52 o 
  -6   6  17     4672.22     4547.69    206.87 o 
  -4   6  17      326.43      291.56     57.80 o 
 -11   7  17      548.44      491.76     67.97 o 
  -9   7  17     1718.39     1711.70    132.58 o 
  -7   7  17     2249.52     2054.58    112.17 o 
 -14   0  18     1167.68     1204.07    101.36 o 
 -12   0  18      253.23      294.82     62.92 o 
 -10   0  18      790.63      709.17     89.77 o 
  -8   0  18     4563.75     4512.09    204.30 o 
  -6   0  18     4264.24     4070.40    140.73 o 
  -4   0  18     1537.64     1514.77     85.15 o 
  -2   0  18       32.64       86.01     35.55 o 
 -17   1  18      151.94      183.05     55.00 o 
 -15   1  18      259.65      241.14     62.04 o 
 -13   1  18      114.65      108.54     50.31 o 
 -11   1  18     1719.31     1731.91     71.72 o 
  -9   1  18     1367.58     1487.76     82.17 o 
  -7   1  18      263.56      225.75     34.41 o 
  -5   1  18     2329.10     2141.51     89.93 o 
  -3   1  18     1189.52     1321.47     80.57 o 
 -18   2  18       89.74       70.40     48.40 o 
 -16   2  18       49.36       82.62     32.18 o 
 -14   2  18      571.62      585.90     63.19 o 
 -12   2  18     1202.58     1055.42     79.68 o 
 -10   2  18       20.28       76.33     32.34 o 
  -8   2  18      185.80      200.47     41.95 o 
  -6   2  18       29.82       36.25     29.61 o 
  -4   2  18        0.13        8.59     28.19 o 
  -2   2  18       18.23       72.13     24.89 o 
 -17   3  18       64.87      116.84     37.19 o 
 -15   3  18      690.45      720.59     70.69 o 
 -13   3  18     3053.60     2871.01    122.08 o 
 -11   3  18     1258.89     1379.91     87.16 o 
  -9   3  18      501.69      636.56    101.14 o 
  -7   3  18      718.36      859.41     79.51 o 
  -5   3  18       84.79       76.80     49.50 o 
  -3   3  18        7.01       48.26     32.91 o 
 -16   4  18      596.03      589.05    141.98 o 
 -14   4  18     2336.72     2393.63    113.31 o 
 -12   4  18     2806.88     2804.07    122.99 o 
 -10   4  18      646.67      637.40     71.07 o 
  -8   4  18      227.30      343.15     56.10 o 
  -6   4  18      418.90      348.90    135.82 o 
  -4   4  18      980.64      980.70     87.68 o 
 -15   5  18      131.70      171.61     64.24 o 
 -13   5  18      246.41      346.26     56.00 o 
 -11   5  18     1602.04     1602.84     94.39 o 
  -9   5  18       29.62       14.44     33.23 o 
  -7   5  18       21.53       29.61     39.53 o 
 -15   1  19      816.30      680.14     93.73 o 
 -13   1  19     1175.07     1444.32    116.47 o 
 -11   1  19      167.08      140.66     55.44 o 
  -9   1  19      593.69      538.04     49.10 o 
  -7   1  19     1367.51     1373.46     66.08 o 
  -5   1  19      108.63      150.31     32.25 o 
 -16   2  19      179.82      320.19     70.98 o 
 -14   2  19      596.71      665.07    111.33 o 
 -12   2  19     1089.81     1163.54     86.15 o 
 -10   2  19     1293.91     1425.56     85.99 o 
  -8   2  19     1253.97     1111.37    126.07 o 
  -6   2  19      504.26      446.29     61.27 o 
 -15   3  19     2459.82     2576.02    119.14 o 
 -13   3  19     1574.80     1736.06     96.62 o 
 -11   3  19       64.77      105.09     56.10 o 
  -9   3  19      381.00      424.15     73.41 o 
  -7   3  19     2121.97     2319.99    236.27 o 
 -12   4  19      453.98      519.90     65.78 o 
 -10   4  19      269.31      342.53     55.26 o 
                                                 
